# Supplementary material for: PLK1 inhibition exhibits strong anti-tumoral activity in CCND1-driven breast cancer metastases with acquired palbociclib resistance
Source: Nat Commun. 2020 Aug 13;11:4053. doi: 10.1038/s41467-020-17697-1 (PMC7426966; doi:10.1038/s41467-020-17697-1)
Supplement: Supplementary file 3 — Supplementary Data 1 [file 41467_2020_17697_MOESM3_ESM.xlsx]

## Sheet: NGS
		panel fo 95 breast cancer genes								DRAGONs panel of 576 genes
		Variant Frequency
Gene.refGene	Func.refGene	HBCx-118	HBCx-124	HBCx-131	HBCx-134	HBCx-137	HBCx-139	HBCx-142	HBCx-176	HBCx-180
AKT1p.E17K	nonsynonymous SNV	99.9						99.7
BRCA2_p.C419fs	frameshift deletion	99.68
GATA3_p.S410fs	frameshift insertion					35.79
PIK3CA_p.E542V	nonsynonymous SNV						11.1
PIK3CA_p.H1047R	nonsynonymous SNV				46.2					50.63
PIK3CA_p.H1047L	nonsynonymous SNV						68
MTOR_p.E1799K	nonsynonymous SNV							100
NF1_pV951fs	frameshift insertion								59

## Sheet: 571 & 95 genes list
571 genes (DRAGON panel)				95 GENES Panel
ABCB1				APAF1
ABCG2				CASP8
ABHD5				CDK4
ABI1				CDK6
ABI2				CDKN2A
ABI3				P27/CDKN1B
ABL1				PPP2R1A
ACTL6A				PTPN11
ACTL6B				RB1
ACVR1				STAG2
ACVR1B				TP53BP1
ACVR2A				TP73
ACVR2B				TP53
ADGRB3				FBXW7
ADGRG6				NOTCH1
AGTR2				NOTCH2
AJUBA				NOTCH4
AKAP9				AGTR2
AKT1				APC
AKT2				CTNNB1
AKT3				KEAP1
ALDOA				LDLRAP1
ALK				MYH9
ALPK2				MYO3A
AMER1				SF3B1
ANKRD26				STMN2
APAF1				VHL
APC				ARID1A
APC2				CHD4
AR				CREBBP
ARAP3				CTCF
ARFRP1				MLL/ KMT2A
ARHGAP35				MLL2/KMT2D
ARID1A				MLL3/ KMT2C
ARID1B				TBL1XR1
ARID2				AR
ARID5B				ESR1
ASXL1				FOXA1
ASXL2				GATA3
ATM				NCOR1
ATR				PGR
ATRX				ALK
AURKA				BRAF
AXIN1				DDR2
AXIN2				EGFR
AXL				ERBB2
B2M				ERBB3
BAP1				ERBB4
BARD1				FGFR1
BC040327				FGFR2
BCL10				FGFR3
BCL11A				FGFR4
BCL11B				FLT1
BCL2				HRAS
BCL2L1				IGF1R
BCL2L12				KDR
BCL6				KIT
BCL7A				KRAS
BCL7B				MAP2K1
BCL7C				MAP2K4
BCLAF1				MAP3K1
BCOR				MET
BCORL1				NF1
BIRC2				NRAS
BIRC3				PDGFRA
BLM				RAB40A
BMI1				RET
BMPR2				ROS1
BRAF				CDH1
BRCA1				LAMA2
BRCA2				LAMA4
BRCC3				THBS1
BRD7				AKT1
BRD9				AKT2
BRIP1				AKT3
BRK1				INPP4B
BTG1				MTOR
BTK				PIK3CA
C19MC				PIK3R1
CALR				PTEN
CAND1.11				STK11
CARD11				TSC1
CASP8				TSC2
CBFB				BRCA1
CBL				BRCA2
CBLB				POLE
CBLC				CBFB
CCDC107				HIST1H3B
CCND1				MALAT1
CCND2				MED1
CCND3				MYB
CCNE1				NFE2L2
CD274				RUNX1
CD28				SETD2
CD36				TBX3
CD58
CD70
CD79A
CD79B
CDA
CDC25C
CDC27
CDH1
CDK12
CDK4
CDK6
CDK8
CDKN1A
CDKN1B
CDKN2A
CDKN2B
CDKN2C
CEBPA
CHD1
CHD2
CHD3
CHD4
CHD6
CHD8
CHD9
CHEK1
CHEK2
CIC
CIITA
CITED2
CNOT9
COQ6
CRBN
CREBBP
CRKL
CSF1R
CSF3R
CSNK1A1
CTCF
CTNNA1
CTNNB1
CTNND2
CTPS1
CUL4B
CUX1
CXCR4
CYFIP1
CYFIP2
CYP1A1
CYP2D6
DAXX
DCK
DCTD
DDR2
DDX3X
DDX41
DHX15
DICER1
DNAJC21
DNMT1
DNMT3A
DPF1
DPF2
DPF3
DPYD
DROSHA
EBF1
EGFR
EIF1AX
ELANE
ELF3
EMSY
EP300
EP400
EPHA2
EPHA3
EPHA5
EPHA7
EPHB1
EPHB2
EPPK1
ERBB2
ERBB3
ERBB4
ERBIN
ERCC2
ESR1
ETNK1
ETV6
EXT1
EXT2
EZH2
FADD
FAM213A
FANCA
FANCB
FANCC
FANCD2
FANCE
FANCF
FANCG
FANCI
FANCL
FANCM
FAS
FAT1
FAT2
FAT4
FBXO11
FBXW7
FGF10
FGF19
FGF3
FGF4
FGF6
FGFR1
FGFR2
FGFR3
FGFR4
FH
FLT1
FLT3
FLT4
FOXA1
FOXL2
FOXO1
FOXP1
FOXR2
FRG1BP
FRS2
FSHR
FUBP1
GAS8-AS1
GATA1
GATA2
GATA3
GATA6
GFI1
GLI1
GLI2
GNA11
GNA13
GNAQ
GNAS
GRIN2A
GSTP1
H3F3A
H3F3B
HIST1H1B
HIST1H3B
HIST1H3C
HIST2H3C
HLA-A
HLA-B
HLA-C
HNF1A
HOXB13
HRAS
ID3
IDH1
IDH2
IGF1R
IGF2R
IKBKAP
IKZF1
IKZF3
IL6ST
ING1
INPP4B
IRF2
IRF4
IRF8
IRS2
ITPKB
JAK1
JAK2
JAK3
KANSL1
KBTBD4
KDM5C
KDM6A
KDR
KEAP1
KIT
KLF2
KLF4
KLHL6
KMT2A
KMT2B
KMT2C
KMT2D
KRAS
LCK
LDLRAP1
LEPROTL1
LINC02008
LOC101927630
LYN
LZTR1
MALAT1
MALT1
MAP2K1
MAP2K2
MAP2K4
MAP2K7
MAP3K1
MAPK1
MAX
MBD4
MCL1
MDM2
MDM4
MECOM
MED1
MED12
MED16
MEF2B
MEF2C
MEN1
MET
MFHAS1
MGA
miR-142
MITF
MLH1
MLH3
MLLT4
MN1
MPL
MRE11
MSH2
MSH3
MSH6
MST1R
MTHFR
MTOR
MUTYH
MYB
MYC
MYCL
MYCN
MYD88
MYO3A
MYOD1
NAF1
NAV3
NBN
NCKAP1
NCKAP1L
NCOR1
NCOR2
NEAT1
NF1
NF2
NFE2L2
NFKBIE
NIPBL
NOTCH1
NOTCH2
NOTCH3
NOTCH4
NPM1
NQO1
NR2F2
NRAS
NSD1
NSD2
NT5C2
NTHL1
NUMA1
NUP214
NUP93
OTX2
PALB2
PAX5
PAX6
PBRM1
PCBP1
PDGFRA
PDGFRB
PGR
PHF10
PHF6
PHGDH
PHOX2B
PIK3C2B
PIK3CA
PIK3CB
PIK3CG
PIK3R1
PIK3R2
PIM1
PKD1
PLCB4
PLCG1
PLCG2
PLEKHS1
PMS1
PMS2
POLD1
POLE
POLE2
POLR2D
POT1
PPM1D
PPP2R1A
PPP6C
PRDM1
PREX2
PRIM2
PRKCI
PRKD1
PRKD2
PRPF8
PRSS8
PTCH1
PTEN
PTPN11
PTPRB
PTPRD
PTPRT
PXDNL
QKI
RAB40A
RAC1
RAD21
RAD50
RAD51
RAD51B
RAD51C
RAD51D
RAD54L
RAF1
RASA1
RASA2
RB1
RBBP6
RBM10
RECQL4
RET
RHEB
RHOA
RICTOR
RIMS1
RIT1
RMRP
RNF169
RNF43
ROBO1
ROBO2
ROS1
RPL22
RPL5
RPTOR
RUNX1
RXRA
SAMD9
SAMD9L
SARAF
SBDS
SDHA
SDHB
SDHC
SDHD
SETBP1
SETD2
SETDB1
SF3B1
SF3B2
SGK1
SH2B3
SLC1A2
SLC29A1
SLC2A9
SLIT2
SLX4
SMAD2
SMAD3
SMAD4
SMARCA2
SMARCA4
SMARCB1
SMARCC1
SMARCC2
SMARCD1
SMARCD2
SMARCD3
SMARCE1
SMC1A
SMC3
SMO
SMUG1
SNCAIP
SNX25
SOCS1
SOX10
SOX2
SOX9
SPEN
SPOP
SRCAP
SRP72
SRSF2
SS18
STAG1
STAG2
STAT3
STAT5B
STAT6
STK11
STMN2
SUFU
SUZ12
SYF2
TAF1
TAF1L
TBC1D12
TBL1XR1
TBR1
TBX3
TCF12
TCF3
TCF4
TCF7L2
TDG
TENT5C
TERC
TERT
TET1
TET2
TET3
TGFBR2
THAP12
THBS1
THSD7B
TLR4
TNF
TNFAIP3
TNFRSF14
TP53
TP53BP1
TP73
TRAF2
TRAF3
TRRAP
TSC1
TSC2
U2AF1
U2AF2
UBE2K
UBR5
VEGFA
VHL
WAS
WASF1
WASF2
WASF3
WDR74
WRN
WT1
XPO1
XRCC1
XRCC2
XRCC3
ZDHHC19
ZFHX3
ZFP36L1
ZFP36L2
ZIC1
ZMYM3
ZMYM4
ZNF143
ZNF292
ZNF471
ZNF750
ZRSR2
