# Supplementary material for: PLK1 inhibition exhibits strong anti-tumoral activity in CCND1-driven breast cancer metastases with acquired palbociclib resistance
Source: Nat Commun. 2020 Aug 13;11:4053. doi: 10.1038/s41467-020-17697-1 (PMC7426966; doi:10.1038/s41467-020-17697-1)
Supplement: Supplementary file 5 — Dataset3 [file 41467_2020_17697_MOESM5_ESM.xlsx]

## Sheet: HBCx-137
HBCx-137
Dunn's multiple comparisons test	Mean rank diff,	Significant?	Summary	Adjusted P Value	A-?
Control vs. Fulvestrant	6.25	No	ns	>0,9999	B	Fulvestrant
Control vs. AZD4547	13.25	No	ns	>0,9999	C	AZD4547
Control vs. Fulv. + AZD4547	-6.333	No	ns	>0,9999	D	Fulv, + AZD4547
Control vs. Volasertib	59.58	Yes	****	<0,0001	E	Volasertib
Control vs. Fulv. + Vola.	54.33	Yes	****	<0,0001	F	Fulv, + Vola,
Control vs. Palbociclib	36.83	Yes	**	0.0084	G	Palbociclib
Control vs. Fulv. + Palbo.	50.75	Yes	****	<0,0001	H	Fulv, + Palbo,

## Sheet: HBCx-139
HBCx-139
Dunn's multiple comparisons test	Mean rank diff,	Significant?	Summary	Adjusted P Value	A-?
Control vs. Fulvestrant	17.47	No	ns	>0,9999	B	Fulvestrant
Control vs. Volasertib	80.19	Yes	****	<0,0001	C	Volasertib
Control vs. Vola + Fulv.	85.72	Yes	****	<0,0001	D	Vola + Fulv,
Control vs. Palbociclib	32.47	No	ns	0.0931	E	Palbociclib
Control vs. Palbo + Fulv.	33.91	No	ns	0.0681	F	Palbo + Fulv,
Control vs. Alpelisib	70.06	Yes	****	<0,0001	G	Alpelisib
Control vs. Alpelisib + Fulv.	83.69	Yes	****	<0,0001	H	Alpelisib + Fulv,
Table Analyzed	Baseline-corrected of BC1117
Column H	Alpelisib + Fulv,
vs.	vs,
Column C	Volasertib
Mann Whitney test
P value	0.8453
Exact or approximate P value?	Exact
P value summary	ns
Significantly different (P < 0.05)?	No
One- or two-tailed P value?	Two-tailed
Sum of ranks in column C,H	258,5 , 269,5
Mann-Whitney U	122.5
Column F	Palbo + Fulv,
vs.	vs,
Column C	Volasertib
Mann Whitney test
P value	<0,0001
Exact or approximate P value?	Exact
P value summary	****
Significantly different (P < 0.05)?	Yes
One- or two-tailed P value?	Two-tailed
Sum of ranks in column C,F	160,5 , 367,5
Mann-Whitney U	24.5

## Sheet: HBCx-124
HBCx-124
Dunn's multiple comparisons test	Mean rank diff,	Significant?	Summary	Adjusted P Value	A-?
Control vs. Fulvestrant	6.1	No	ns	>0,9999	B	Fulvestrant
Control vs. Volasertib (PLK1 inhibitor)	78.9	Yes	****	<0,0001	C	Volasertib (PLK1 inhibitor)
Control vs. Fulvestrant + Volasertib	72.78	Yes	****	<0,0001	D	Fulvestrant + Volasertib
Control vs. Palbociclib	26.75	No	ns	0.0751	E	Palbociclib
Control vs. Fulvestrant + Palbociclib	44.38	Yes	***	0.0003	F	Fulvestrant + Palbociclib
Table Analyzed	BC1080
Column F	Fulvestrant + Palbociclib
vs.	vs,
Column C	Volasertib (PLK1 inhibitor)
Mann Whitney test
P value	<0,0001
Exact or approximate P value?	Exact
P value summary	****
Significantly different (P < 0.05)?	Yes
One- or two-tailed P value?	Two-tailed
Sum of ranks in column C,F	235 , 585
Mann-Whitney U	25

## Sheet: HBCx-131
HBCx-131
Dunn's multiple comparisons test	Mean rank diff,	Significant?	Summary	Adjusted P Value	A-?
Control vs. Fulvestrant	16.5	No	ns	0.4693	B	Fulvestrant
Control vs. Volasertib (PLK1 inhibitor)	1.375	No	ns	>0,9999	C	Volasertib (PLK1 inhibitor)
Control vs. Fulvestrant + Volasertib	27.38	Yes	*	0.0272	D	Fulvestrant + Volasertib
Control vs. Palbociclib	19.22	No	ns	0.255	E	Palbociclib
Control vs. Fulvestrant + Palbociclib	33.03	Yes	**	0.004	F	Fulvestrant + Palbociclib

## Sheet: HBCx-118
HBCx-118
Dunn's multiple comparisons test	Mean rank diff,	Significant?	Summary	Adjusted P Value	A-?
control vs. fulvestrant	-2.912	No	ns	>0,9999	B	fulvestrant
control vs. volasertib 10mg/kg	31.76	No	ns	0.293	C	volasertib 10mg/kg
control vs. fulvestrant + volasertib	33.15	No	ns	0.2335	D	fulvestrant + volasertib
control vs. palbociclib 75mg/kg	31.88	No	ns	0.2874	E	palbociclib 75mg/kg
control vs. palbo + fulv.	62.62	Yes	***	0.0003	F	palbo + fulv,
control vs. AZD5363 50 mg/kg	69.56	Yes	****	<0,0001	G	AZD5363 50 mg/kg
control vs. AZD5363+ fulvestrant	81.62	Yes	****	<0,0001	H	AZD5363+ fulvestrant
control vs. everolimus	-2.471	No	ns	>0,9999	I	everolimus

## Sheet: HBCx-142
HBCx-142
Dunn's multiple comparisons test	Mean rank diff,	Significant?	Summary	Adjusted P Value	A-?
control vs. fulvestrant 50 mg/kg	-6.316	No	ns	>0,9999	B	fulvestrant 50 mg/kg	fulvestrant 50 mg/kg
control vs. volasertib 10mg/kg	16.05	No	ns	>0,9999	C	volasertib 10mg/kg	volasertib 10mg/kg
control vs. everolimus 2.5mg/kg/3w	98.68	Yes	****	<0,0001	D	everolimus 2,5mg/kg/3w	everolimus 2,5mg/kg/3w
control vs. AZD5363 50 mg/kg	80.76	Yes	****	<0,0001	E	AZD5363 50 mg/kg	AZD5363 50 mg/kg
control vs. AZD5363+ fulv.	33.37	No	ns	0.1363	F	AZD5363+ fulv,	AZD5363+ fulv,
control vs. palbociclib 75 mg/kg	57.74	Yes	***	0.0004	G	palbociclib 75 mg/kg	palbociclib 75 mg/kg
control vs. palbo + fulv.	77.82	Yes	****	<0,0001	H	palbo + fulv,	palbo + fulv,
Column C	volasertib 10mg/kg
vs.	vs,
Column A	control
Mann Whitney test
P value	0.0037
Exact or approximate P value?	Exact
P value summary	**
Significantly different (P < 0.05)?	Yes
