# Supplementary material for: PLK1 inhibition exhibits strong anti-tumoral activity in CCND1-driven breast cancer metastases with acquired palbociclib resistance
Source: Nat Commun. 2020 Aug 13;11:4053. doi: 10.1038/s41467-020-17697-1 (PMC7426966; doi:10.1038/s41467-020-17697-1)
Supplement: Supplementary file 6 — Dataset4 [file 41467_2020_17697_MOESM6_ESM.xlsx]

## Sheet: Feuil1
Dunnett's multiple comparisons test	Predicted (LS) mean diff,	95,00% CI of diff,	Significant?	Summary	Adjusted P Value
TFF1
Control vs. Fulvestrant	0.7375	0,1834 to 1,292	Yes	**	0.0043
Control vs. Volasertib	0.0375	-0,5610 to 0,6360	No	ns	0.9997
Control vs. Fulv. + Vola.	0.8442	0,2457 to 1,443	Yes	**	0.0022
Control vs. Palbociclib	0.3035	-0,2221 to 0,8291	No	ns	0.4489
Control vs. Fulv. + palbo.	0.8625	0,3084 to 1,417	Yes	***	0.0006
GREB1
Control vs. Fulvestrant	0.68	0,1259 to 1,234	Yes	**	0.0098
Control vs. Volasertib	0.05417	-0,5443 to 0,6526	No	ns	0.9996
Control vs. Fulv. + Vola.	0.4275	-0,1710 to 1,026	No	ns	0.2504
Control vs. Palbociclib	0.5655	0,03987 to 1,091	Yes	*	0.03
Control vs. Fulv. + palbo.	0.9525	0,3984 to 1,507	Yes	***	0.0001
PR
Control vs. Fulvestrant	0.8275	0,2734 to 1,382	Yes	**	0.001
Control vs. Volasertib	-0.5942	-1,193 to 0,004286	No	ns	0.0524
Control vs. Fulv. + Vola.	0.6392	0,04071 to 1,238	Yes	*	0.0316
Control vs. Palbociclib	-0.7995	-1,325 to -0,2739	Yes	***	0.0008
Control vs. Fulv. + palbo.	0.495	-0,05906 to 1,049	No	ns	0.0968
ESR1
Control vs. Fulvestrant	-0.3225	-0,8766 to 0,2316	No	ns	0.4409
Control vs. Volasertib	-0.1592	-0,7576 to 0,4393	No	ns	0.9428
Control vs. Fulv. + Vola.	-0.3725	-0,9710 to 0,2260	No	ns	0.376
Control vs. Palbociclib	-0.7505	-1,276 to -0,2249	Yes	**	0.0019
Control vs. Fulv. + palbo.	0.0125	-0,5416 to 0,5666	No	ns	>0,9999
PLK1
Control vs. Fulvestrant	0.3725	-0,1816 to 0,9266	No	ns	0.3038
Control vs. Volasertib	0.1058	-0,4926 to 0,7043	No	ns	0.9899
Control vs. Fulv. + Vola.	0.8225	0,2240 to 1,421	Yes	**	0.003
Control vs. Palbociclib	0.9725	0,4469 to 1,498	Yes	****	<0,0001
Control vs. Fulv. + palbo.	0.9675	0,4134 to 1,522	Yes	****	<0,0001
CENPE
Control vs. Fulvestrant	-0.315	-0,8691 to 0,2391	No	ns	0.464
Control vs. Volasertib	-5.657	-6,255 to -5,058	Yes	****	<0,0001
Control vs. Fulv. + Vola.	-0.7733	-1,372 to -0,1749	Yes	**	0.0059
Control vs. Palbociclib	0.804	0,2784 to 1,330	Yes	***	0.0008
Control vs. Fulv. + palbo.	0.9	0,3459 to 1,454	Yes	***	0.0003
Ki67
Control vs. Fulvestrant	0.5225	-0,03156 to 1,077	No	ns	0.0717
Control vs. Volasertib	0.1867	-0,4118 to 0,7851	No	ns	0.8963
Control vs. Fulv. + Vola.	0.85	0,2515 to 1,448	Yes	**	0.002
Control vs. Palbociclib	0.996	0,4704 to 1,522	Yes	****	<0,0001
Control vs. Fulv. + palbo.	1	0,4459 to 1,554	Yes	****	<0,0001
PCNA
Control vs. Fulvestrant	0.5225	-0,03156 to 1,077	No	ns	0.0717
Control vs. Volasertib	0.1867	-0,4118 to 0,7851	No	ns	0.8963
Control vs. Fulv. + Vola.	0.85	0,2515 to 1,448	Yes	**	0.002
Control vs. Palbociclib	0.996	0,4704 to 1,522	Yes	****	<0,0001
Control vs. Fulv. + palbo.	1	0,4459 to 1,554	Yes	****	<0,0001
Test details	Predicted (LS) mean 1	Predicted (LS) mean 2	Predicted (LS) mean diff,	SE of diff,	N1	N2	q	DF
TFF1
Control vs. Fulvestrant	0.8875	0.15	0.7375	0.2175	4	4	3.391	136
Control vs. Volasertib	0.8875	0.85	0.0375	0.2349	4	3	0.1596	136
Control vs. Fulv. + Vola.	0.8875	0.04333	0.8442	0.2349	4	3	3.593	136
Control vs. Palbociclib	0.8875	0.584	0.3035	0.2063	4	5	1.471	136
Control vs. Fulv. + palbo.	0.8875	0.025	0.8625	0.2175	4	4	3.965	136
GREB1
Control vs. Fulvestrant	1.288	0.6075	0.68	0.2175	4	4	3.126	136
Control vs. Volasertib	1.288	1.233	0.05417	0.2349	4	3	0.2306	136
Control vs. Fulv. + Vola.	1.288	0.86	0.4275	0.2349	4	3	1.82	136
Control vs. Palbociclib	1.288	0.722	0.5655	0.2063	4	5	2.74	136
Control vs. Fulv. + palbo.	1.288	0.335	0.9525	0.2175	4	4	4.379	136
PR
Control vs. Fulvestrant	1.183	0.355	0.8275	0.2175	4	4	3.804	136
Control vs. Volasertib	1.183	1.777	-0.5942	0.2349	4	3	2.529	136
Control vs. Fulv. + Vola.	1.183	0.5433	0.6392	0.2349	4	3	2.721	136
Control vs. Palbociclib	1.183	1.982	-0.7995	0.2063	4	5	3.874	136
Control vs. Fulv. + palbo.	1.183	0.6875	0.495	0.2175	4	4	2.276	136
ESR1
Control vs. Fulvestrant	1.008	1.33	-0.3225	0.2175	4	4	1.483	136
Control vs. Volasertib	1.008	1.167	-0.1592	0.2349	4	3	0.6775	136
Control vs. Fulv. + Vola.	1.008	1.38	-0.3725	0.2349	4	3	1.586	136
Control vs. Palbociclib	1.008	1.758	-0.7505	0.2063	4	5	3.637	136
Control vs. Fulv. + palbo.	1.008	0.995	0.0125	0.2175	4	4	0.05747	136
PLK1
Control vs. Fulvestrant	1.023	0.65	0.3725	0.2175	4	4	1.713	136
Control vs. Volasertib	1.023	0.9167	0.1058	0.2349	4	3	0.4505	136
Control vs. Fulv. + Vola.	1.023	0.2	0.8225	0.2349	4	3	3.501	136
Control vs. Palbociclib	1.023	0.05	0.9725	0.2063	4	5	4.713	136
Control vs. Fulv. + palbo.	1.023	0.055	0.9675	0.2175	4	4	4.448	136
CENPE
Control vs. Fulvestrant	0.95	1.265	-0.315	0.2175	4	4	1.448	136
Control vs. Volasertib	0.95	6.607	-5.657	0.2349	4	3	24.08	136
Control vs. Fulv. + Vola.	0.95	1.723	-0.7733	0.2349	4	3	3.292	136
Control vs. Palbociclib	0.95	0.146	0.804	0.2063	4	5	3.896	136
Control vs. Fulv. + palbo.	0.95	0.05	0.9	0.2175	4	4	4.138	136
Ki67
Control vs. Fulvestrant	1	0.4775	0.5225	0.2175	4	4	2.402	136
Control vs. Volasertib	1	0.8133	0.1867	0.2349	4	3	0.7945	136
Control vs. Fulv. + Vola.	1	0.15	0.85	0.2349	4	3	3.618	136
Control vs. Palbociclib	1	0.004	0.996	0.2063	4	5	4.827	136
Control vs. Fulv. + palbo.	1	0	1	0.2175	4	4	4.597	136
PCNA
Control vs. Fulvestrant	1	0.4775	0.5225	0.2175	4	4	2.402	136
Control vs. Volasertib	1	0.8133	0.1867	0.2349	4	3	0.7945	136
Control vs. Fulv. + Vola.	1	0.15	0.85	0.2349	4	3	3.618	136
Control vs. Palbociclib	1	0.004	0.996	0.2063	4	5	4.827	136
Control vs. Fulv. + palbo.	1	0	1	0.2175	4	4	4.597	136
