# Supplementary material for: PLK1 inhibition exhibits strong anti-tumoral activity in CCND1-driven breast cancer metastases with acquired palbociclib resistance
Source: Nat Commun. 2020 Aug 13;11:4053. doi: 10.1038/s41467-020-17697-1 (PMC7426966; doi:10.1038/s41467-020-17697-1)
Supplement: Supplementary file 7 — Dataset5 [file 41467_2020_17697_MOESM7_ESM.xlsx]

## Sheet: wt-MCF7
ER_1	ER_2	ER_3	IgG_1	IgG_2	IgG_3	Only identified by site	Reverse	Potential contaminant	Student's T-test Significant ER_IgG	Student's T-test significant	Peptides	Razor + unique peptides	Unique peptides	Sequence coverage [%]	Unique + razor sequence coverage [%]	Unique sequence coverage [%]	Mol. weight [kDa]	Q-value	Intensity	MS/MS Count	-Log Student's T-test p-value ER_IgG	Student's T-test q-value ER_IgG	Student's T-test Difference ER_IgG	Student's T-test Test statistic ER_IgG	Protein IDs	Majority protein IDs	Protein names	Gene names	id
#!{Type}E	E	E	E	E	E	C	C	C	C	C	N	N	N	N	N	N	N	N	N	N	N	N	N	N	T	T	T	T	T
#!{C:Grouping}ER	ER	ER	IgG	IgG	IgG
24.8569	24.0237	23.3594	20.6628	18.4605	17.5641				+	ER_IgG	4	4	4	3.4	3.4	3.4	187.76	0	60653000	22	2.15454	0	5.1842	5.09523	F8VZD8;F8VW91;F8VSI2;A6H8M8;Q5JNX2;B0V2C8;B0UZ83;F8VX64;F8VNV9;F5GXS0;P0C0L5;P0C0L4;Q6U2E9;A2BHY4;F8VWK3;CON__P01030;CON__ENSEMBL:ENSBTAP00000007350	F8VZD8;F8VW91;F8VSI2;A6H8M8;Q5JNX2;B0V2C8;B0UZ83;F8VX64;F8VNV9;F5GXS0;P0C0L5;P0C0L4;Q6U2E9;A2BHY4	Complement C4-A;Complement C4 beta chain;Complement C4-A alpha chain;C4a anaphylatoxin;C4b-A;C4d-A;Complement C4 gamma chain;Complement C4-B;Complement C4 beta chain;Complement C4-B alpha chain;C4a anaphylatoxin;C4b-B;C4d-B;Complement C4 gamma chain	C4A;C4B	2
23.3632	23.6942	23.7332	19.888	17.7223	17.7952				+	ER_IgG	4	4	4	12	12	12	62.507	0	56824000	27	2.68817	0	5.12839	7.12585	B0QYK1;B0QYK0;Q96FE8;Q01844;Q96MX4;Q01844-2;C9JGE3;F8WC90;Q9BWA2	B0QYK1;B0QYK0;Q96FE8;Q01844;Q96MX4;Q01844-2;C9JGE3	RNA-binding protein EWS	EWSR1	34
22.79	24.6038	24.1866	19.7127	17.7654	18.8526				+	ER_IgG	5	4	4	40.3	40.3	40.3	14.203	0	94142000	23	2.53042	0	5.08325	6.46506	B4E241;P84103	B4E241;P84103	Serine/arginine-rich splicing factor 3	SFRS3;SRSF3	112
25.2526	24.9009	24.7554	20.0485	19.1009	18.3643				+	ER_IgG	7	7	7	38.1	38.1	38.1	23.916	0	82582000	27	3.46913	0	5.79838	11.3846	E2QRL8;Q9BTZ2-4;Q9BTZ2;F5GWZ1;Q9BTZ2-3;E2QRI3;Q9BTZ2-7;Q9BTZ2-2;Q9BTZ2-5;F5H660;F6TD35;E9PFL3;Q6PKH6;Q6PKH6-2;H0YN69;D3YTE6;P0CG22;F8WC05;H0YNP7;F8WBA2	E2QRL8;Q9BTZ2-4;Q9BTZ2;F5GWZ1;Q9BTZ2-3;E2QRI3;Q9BTZ2-7;Q9BTZ2-2;Q9BTZ2-5	Dehydrogenase/reductase SDR family member 4	DHRS4	260
29.4026	27.1413	27.5008	19.0096	17.8329	19.2022				+	ER_IgG	68	68	1	42	42	0.9	227.73	0	1043500000	353	3.46505	0	9.33335	11.3572	E7ETA6;E7EV93;C9JBL6;Q15154-3;E9PGW9;E5RGQ4;H0YAQ4	E7ETA6		PCM1	284
22.9324	22.3125	22.6007	19.5919	19.2263	18.8336				+	ER_IgG	11	11	11	26.1	26.1	26.1	77.586	0	19022000	18	3.56029	0	3.39792	12.0133	E7EWE5;E9PB82;P51659;F5HE57;G5E9S2;E7ET17;E7ER27;E7EPL9	E7EWE5;E9PB82;P51659;F5HE57;G5E9S2;E7ET17;E7ER27;E7EPL9	Peroxisomal multifunctional enzyme type 2;(3R)-hydroxyacyl-CoA dehydrogenase;Enoyl-CoA hydratase 2	HSD17B4	292
25.0971	23.4697	25.0678	19.7466	18.3808	18.4538				+	ER_IgG	21	21	21	27.1	27.1	27.1	197.6	0	120480000	86	2.90996	0	5.68448	8.15543	Q14676-2;E9PGY5;Q14676;F8W1C2;F8VZP8;F8VU38;Q14676-3;E7EVA7;F8VV34;Q14676-4;H0Y6Z8;A2AB05;E7ENQ0;A1Z5I7	Q14676-2;E9PGY5;Q14676;F8W1C2;F8VZP8;F8VU38;Q14676-3;E7EVA7;F8VV34	Mediator of DNA damage checkpoint protein 1	MDC1	319
24.8094	23.0506	23.556	19.6979	18.2319	18.2061				+	ER_IgG	9	9	9	40.1	40.1	40.1	29.723	0	46987000	22	2.67945	0	5.09337	7.08788	F5GY37;Q99623;B4DW05;B4DP75;F5H3X6;F5GWA7;F5H0C5;F5H2D2;F5H0S4	F5GY37;Q99623;B4DW05;B4DP75;F5H3X6;F5GWA7	Prohibitin-2	PHB2	337
28.0252	26.4632	27.343	19.3462	18.2667	17.7895				+	ER_IgG	26	26	26	59.4	59.4	59.4	54.286	0	669030000	176	3.77803	0	8.80967	13.6521	F5GYQ4;P00367;B4DGN5;F8WA20;B3KV55;P49448;H0YFJ0	F5GYQ4;P00367;B4DGN5;F8WA20;B3KV55;P49448	Glutamate dehydrogenase 1, mitochondrial;Glutamate dehydrogenase;Glutamate dehydrogenase 2, mitochondrial	GLUD1;GLUD2	340
23.0527	22.8981	23.1188	20.3977	18.5731	18.9629				+	ER_IgG	2	2	2	2	2	2	184.58	0.0015873	36584000	5	2.57468	0	3.71201	6.64486	F5H2M5;Q13129	F5H2M5;Q13129	Zinc finger protein Rlf	RLF	351
24.0219	23.2014	24.1096	19.6152	18.8456	18.9944				+	ER_IgG	11	11	10	37.3	37.3	34.7	42.823	0	59648000	33	3.61393	0	4.62592	12.3985	Q99733;F5HFY4;A8MZ22;C9J6D1;C9JZI7;E9PNW0;E9PJJ2;E9PS34;E9PNJ7;A8MXH2;E9PKT8;E9PKI2;E9PP22;H0YCI4;C9J1B1;F8VVB5	Q99733;F5HFY4;A8MZ22;C9J6D1;C9JZI7;E9PNW0;E9PJJ2;E9PS34;E9PNJ7;A8MXH2;E9PKT8	Nucleosome assembly protein 1-like 4	NAP1L4;NAP1L4b	366
28.373	26.611	28.8785	25.2983	22.0839	20.9292				+	ER_IgG	25	25	4	75.6	75.6	16.3	48.46	0	1595600000	236	1.60786	0.0120541	5.18373	3.51016	F8VYX6;F8VW92;P07437;Q5JP53;Q5ST81;F8VUJ7;E7EWR1;E7ENH1;E9PBJ4;F5H894;F5H0I4;C9JAA5;Q5SQY0;A6NNZ2;G3V2A3;A6NKZ8;G3V5W4;G3V2R8;G3V3R4;G3V2N6;Q9H4B7;CON__ENSEMBL:ENSBTAP00000025008;G3V4U2;G3V3J6;G3V3W7	F8VYX6;F8VW92;P07437;Q5JP53;Q5ST81;F8VUJ7;E7EWR1;E7ENH1	Tubulin beta chain	TUBB	373
24.6873	26.7064	25.2955	22.3477	18.6634	21.4611				+	ER_IgG	13	13	8	41.4	41.4	25.2	49.229	0	415720000	75	1.70316	0.0122462	4.739	3.75806	P31943;G8JLB6;E9PCY7;D6RIT2;D6RIU0;D6RBM0;H0YB39;E7EQJ0;D6RAM1;D6R9T0;D6RFM3;D6RDU3;D6RJ04;D6RIH9;E7EN40;H0YBG7;H0YBD7;D6RDL0;E5RGV0;F5GZT4;E5RGH4;D6RF17;H0YAQ2;E5RJ94;D6R9D3	P31943;G8JLB6;E9PCY7;D6RIT2;D6RIU0;D6RBM0;H0YB39	Heterogeneous nuclear ribonucleoprotein H;Heterogeneous nuclear ribonucleoprotein H, N-terminally processed	HNRNPH1	401
23.6494	21.912	23.0496	20.0032	17.9713	18.7837				+	ER_IgG	17	17	17	20.6	20.6	20.6	116.67	0	25588000	28	2.14565	0	3.95092	5.06595	O75665;A6NF31;O75665-3;F5H2Z4;O75665-2	O75665;A6NF31;O75665-3	Oral-facial-digital syndrome 1 protein	OFD1	454
26.0937	25.32	26.5012	20.2847	18.6516	19.985				+	ER_IgG	25	25	25	39.8	39.8	39.8	69.223	0	237920000	103	3.31325	0	6.33117	10.3813	O76031;Q9H072;H0YN08;H0YM48;H0YK07	O76031;Q9H072;H0YN08	ATP-dependent Clp protease ATP-binding subunit clpX-like, mitochondrial	CLPX;DKFZp586J151	458
29.3489	28.8093	27.9289	20.0913	18.3905	18.8037				+	ER_IgG	3	3	1	10	10	3.6	36.105	0	2473700000	78	3.89045	0	9.60048	14.5806	P01857	P01857	Ig gamma-1 chain C region	IGHG1	473
26.4727	26.9633	24.9496	19.8588	19.3797	17.7275				+	ER_IgG	26	26	14	53.3	53.3	34.3	66.215	0	1886800000	299	2.89093	0	7.13989	8.06214	P03372;E9PF09;P03372-3;P03372-2;Q9H2M1;H0Y4W6;F6SD09;E7EVR3;B0QYW7;Q5T5H8;Q9UE35	P03372;E9PF09;P03372-3;P03372-2;Q9H2M1;H0Y4W6	Estrogen receptor	ESR1	479
26.0361	23.6889	25.3726	20.1074	18.1299	19.6784				+	ER_IgG	18	18	18	47.1	47.1	47.1	56.559	0	136970000	69	2.46759	0	5.72734	6.21698	P06576;F8VPV9;H0YH81;F8W079;F8W0P7;H0YI37;F8VQY0	P06576;F8VPV9;H0YH81;F8W079	ATP synthase subunit beta, mitochondrial;ATP synthase subunit beta	ATP5B	495
23.4156	23.0266	23.7925	20.8144	19.2485	19.0829				+	ER_IgG	17	17	17	61.4	61.4	61.4	38.604	0	74202000	39	2.46823	0	3.6963	6.21944	P07355;P07355-2;H0YN42;H0YMD0;H0YMU9;A6NMY6;H0YKS4;H0YM50;H0YMM1;H0YNP5;B3KRQ1;H0YKZ7;H0YLV6;H0YMT9;H0YKX9;H0YN28;H0YL33;H0YKL9;H0YMW4;H0YMD9;H0YNA0;H0YKV8;H0YNB8;H0YKN4;H0YN52;H0YLE2	P07355;P07355-2;H0YN42;H0YMD0;H0YMU9;A6NMY6;H0YKS4;H0YM50;H0YMM1;H0YNP5	Annexin A2;Annexin;Putative annexin A2-like protein	ANXA2;ANXA2P2	502
28.8683	27.1797	26.664	23.5286	19.571	19.4777				+	ER_IgG	54	36	36	63.5	45.4	45.4	84.659	0	1942700000	285	1.96534	0	6.71153	4.499	P07900;P07900-2;Q86U12;G3V2J8;Q14568;Q58FG0;Q58FG1;Q9NQH7-3;Q9NQH7-5;Q9NQH7-2;Q9NQH7-4;Q9NQH7;F5H897;Q12931	P07900;P07900-2;Q86U12	Heat shock protein HSP 90-alpha	HSP90AA1	504
30.1244	28.8576	28.1694	25.6774	21.8329	21.413				+	ER_IgG	57	57	39	66.4	66.4	47.4	83.263	0	3399100000	543	1.83728	0.0048	6.07601	4.12566	P08238;Q58FF7;H0Y6E4;E9PHI1;Q58FF8;H0Y5S7;E9PHI2;Q5T9W8;H0Y598;E9PHH7;F8W026;Q96GW1;P14625	P08238	Heat shock protein HSP 90-beta	HSP90AB1	505
24.2254	25.0875	25.1881	22.3424	18.0666	18.2966				+	ER_IgG	23	23	22	60.3	60.3	59.1	64.132	0	278740000	131	1.68244	0.0118806	5.26511	3.70327	P14866;A6NIT8;B4DVF8;B4DPK8	P14866;A6NIT8	Heterogeneous nuclear ribonucleoprotein L	HNRNPL	528
26.597	27.6319	27.0442	25.1941	20.418	19.9894				+	ER_IgG	25	25	23	67.7	67.7	65.4	37.429	0	1097400000	212	1.43361	0.0212381	5.22388	3.08238	P22626;P22626-2	P22626;P22626-2	Heterogeneous nuclear ribonucleoproteins A2/B1	HNRNPA2B1	547
25.7691	26.409	25.2339	23.4173	18.4266	18.5617				+	ER_IgG	22	22	21	37.3	37.3	36.2	76.149	0	379280000	116	1.55691	0.0137215	5.66882	3.38181	P23246;P23246-2;H0Y9K7;H0Y9U2	P23246;P23246-2	Splicing factor, proline- and glutamine-rich	SFPQ	548
29.4297	27.7668	27.762	25.5977	22.2801	23.2193				+	ER_IgG	90	90	89	51.7	51.7	51.3	273.42	0	1181700000	392	1.82087	0.00619355	4.62046	4.07943	P49327;F5H0D4;H0Y3D1;P28340;E7EVW0	P49327	Fatty acid synthase;[Acyl-carrier-protein] S-acetyltransferase;[Acyl-carrier-protein] S-malonyltransferase;3-oxoacyl-[acyl-carrier-protein] synthase;3-oxoacyl-[acyl-carrier-protein] reductase;3-hydroxyacyl-[acyl-carrier-protein] dehydratase;Enoyl-[acyl-carrier-protein] reductase;Oleoyl-[acyl-carrier-protein] hydrolase	FASN	602
24.447	24.9697	25.289	22.9088	18.1957	17.9868				+	ER_IgG	32	32	32	60.5	60.5	60.5	73.62	0	353160000	138	1.48352	0.0176867	5.20483	3.20175	P52272-2;P52272;Q59ES8;F5H7Z1	P52272-2;P52272;Q59ES8	Heterogeneous nuclear ribonucleoprotein M	HNRNPM	612
29.9188	30.4177	32.7602	29.6004	18.1223	18.2816				+	ER_IgG	31	26	26	34.9	28.2	28.2	555.61	0	6664600000	48	1.08885	0.0355188	9.03083	2.31595	P58107;E9PPU0	P58107;E9PPU0	Epiplakin	EPPK1	621
22.9577	23.5201	22.7606	20.0198	18.7147	18.1424				+	ER_IgG	3	3	2	36.6	36.6	19.7	8.1111	0	52064000	12	2.62719	0	4.12054	6.86377	P61956-2;P61956;Q6EEV6	P61956-2;P61956	Small ubiquitin-related modifier 2	SUMO2	627
27.8693	27.3975	29.5025	25.0245	21.9799	21.4799				+	ER_IgG	20	20	1	60.3	60.3	2.9	50.151	0	1771100000	207	1.87977	0.00168421	5.42831	4.24702	P68363;A8MUB1;P68366;C9JDS9	P68363;A8MUB1;P68366	Tubulin alpha-1B chain;Tubulin alpha-4A chain	TUBA1B;TUBA4A	668
23.3756	22.9707	23.7807	19.1546	18.1175	20.5514				+	ER_IgG	27	27	27	61.4	61.4	61.4	51.804	0	190570000	90	2.2792	0	4.10117	5.52028	Q02790;F5H1U3;H0YFG2;F5H120	Q02790	Peptidyl-prolyl cis-trans isomerase FKBP4;Peptidyl-prolyl cis-trans isomerase FKBP4, N-terminally processed	FKBP4	688
24.6057	29.862	25.0991	22.6984	18.3674	18.3513				+	ER_IgG	54	54	54	50.8	50.8	50.8	140.96	0	885440000	272	1.4131	0.024093	6.71654	3.03403	Q08211;F5GXA5;Q08211-2	Q08211	ATP-dependent RNA helicase A	DHX9	696
23.1742	24.3436	23.4414	19.4536	18.4494	18.4838				+	ER_IgG	5	5	5	31.8	31.8	31.8	30.84	0	68955000	21	3.259	0	4.85743	10.0521	Q13151	Q13151	Heterogeneous nuclear ribonucleoprotein A0	HNRNPA0	703
23.123	23.172	23.6385	20.2961	17.9688	18.3036				+	ER_IgG	7	7	5	52.5	52.5	37.2	20.811	0	79450000	33	2.40602	0	4.45501	5.9817	Q13185;C9JMM0;B8ZZ43	Q13185	Chromobox protein homolog 3	CBX3	704
24.8745	24.0571	24.6117	21.6864	19.6714	19.5327				+	ER_IgG	27	27	27	55.1	55.1	55.1	88.549	0	450650000	163	2.33697	0	4.21759	5.72671	Q13263;Q13263-2	Q13263;Q13263-2	Transcription intermediary factor 1-beta	TRIM28	707
23.0369	24.1698	23.4715	20.925	19.3591	18.7557				+	ER_IgG	14	14	12	49.3	49.3	46.7	32.834	0	137800000	47	2.22878	0	3.87946	5.3451	Q14103-3;Q14103;H0Y8G5;H0YA96;Q14103-4;B4DTC3;Q14103-2;D6RAF8;D6RF44;D6RD83;D6RBQ9;F5H6R6	Q14103-3;Q14103;H0Y8G5;H0YA96;Q14103-4;B4DTC3;Q14103-2;D6RAF8;D6RF44	Heterogeneous nuclear ribonucleoprotein D0	HNRNPD	716
21.8022	23.3911	23.4353	19.7093	19.1253	18.0993				+	ER_IgG	18	11	11	31.4	21	21	80.272	0	57380000	40	2.26161	0	3.89824	5.45866	Q92841;Q59F66;Q92841-1;Q92841-3;Q92841-2;C9JMU5;G5E9L5;Q9UQL5	Q92841;Q59F66;Q92841-1;Q92841-3;Q92841-2;C9JMU5	Probable ATP-dependent RNA helicase DDX17	DDX17	751
24.5955	21.9245	23.6338	19.2361	17.9907	18.1223				+	ER_IgG	10	10	10	25.3	25.3	25.3	59.747	0	39920000	27	2.31236	0	4.93487	5.63803	Q8TAA9-2;Q8TAA9	Q8TAA9-2;Q8TAA9	Vang-like protein 1	VANGL1	781
24.059	24.8783	24.2091	21.7816	17.4184	18.0788				+	ER_IgG	17	17	16	32.4	32.4	30	69.491	0	138330000	72	1.7301	0.0109375	5.28922	3.8301	Q96PK6;Q96PK6-2;D6RGD8;Q2PYN1;F8WDX3;F2Z2W2;B8ZZ74	Q96PK6	RNA-binding protein 14	RBM14	803
24.3473	22.6595	22.8967	18.8663	19.2394	19.8617				+	ER_IgG	8	8	8	24.7	24.7	24.7	62.022	0	32983000	25	2.56558	0	3.97873	6.60755	Q96S66;Q96S66-4;Q96S66-3;Q96S66-2;Q5T1P5	Q96S66;Q96S66-4;Q96S66-3;Q96S66-2	Chloride channel CLIC-like protein 1	CLCC1	806
23.6971	22.8979	23.3764	20.3719	17.2872	19.7922				+	ER_IgG	12	12	12	59.6	59.6	59.6	26.21	0	79573000	41	1.89193	0.00171429	4.17341	4.2822	Q9HB71;Q5R370;B3KSF1;B2ZWH1;Q9HB71-2	Q9HB71;Q5R370;B3KSF1	Calcyclin-binding protein	CACYBP	827
27.0052	25.9519	26.7953	19.7891	16.7848	17.5401				+	ER_IgG	35	35	35	39.6	39.6	39.6	108.91	0	395070000	142	3.05902	0	8.54609	8.92092	Q9HC35;B5MCW9;B5MBZ0;F2Z2U0;F2Z2B5	Q9HC35;B5MCW9;B5MBZ0;F2Z2U0	Echinoderm microtubule-associated protein-like 4	EML4	828
29.6096	27.3822	27.1228	20.0297	18.9308	19.4868				+	ER_IgG	68	68	1	56.9	56.9	1.9	121.85	0	973450000	295	3.26001	0	8.55577	10.0582	Q9UPN4-2;Q9UPN4-3	Q9UPN4-2;Q9UPN4-3	5-azacytidine-induced protein 1	AZI1	862
23.4816	21.5691	22.6252	18.8072	18.5748	18.4988				+	ER_IgG	8	8	8	26.9	26.9	26.9	42.033	0	21782000	29	2.66162	0	3.9317	7.01069	Q9Y2S7	Q9Y2S7	Polymerase delta-interacting protein 2	POLDIP2	868
23.6882	23.5853	22.4674	19.0197	17.9116	19.6124				+	ER_IgG	19	19	19	19.9	19.9	19.9	154.89	0	38775000	42	2.64628	0	4.39908	6.94489	Q9Y6Q9-5;Q9Y6Q9;Q9Y6Q9-2;Q9Y6Q9-3;Q9Y6Q9-4;C9JCR8;B4DYS9	Q9Y6Q9-5;Q9Y6Q9;Q9Y6Q9-2;Q9Y6Q9-3;Q9Y6Q9-4;C9JCR8	Nuclear receptor coactivator 3	NCOA3	882

## Sheet: MCF7-LTED
ER_1	ER_2	ER_3	IgG_1	IgG_2	IgG_3	Only identified by site	Reverse	Potential contaminant	Student's T-test Significant ER_IgG	Student's T-test significant	Peptides	Razor + unique peptides	Unique peptides	Sequence coverage [%]	Unique + razor sequence coverage [%]	Unique sequence coverage [%]	Mol. weight [kDa]	Q-value	Intensity	MS/MS Count	-Log Student's T-test p-value ER_IgG	Student's T-test q-value ER_IgG	Student's T-test Difference ER_IgG	Student's T-test Test statistic ER_IgG	Protein IDs	Majority protein IDs	Protein names	Gene names	id
#!{Type}E	E	E	E	E	E	C	C	C	C	C	N	N	N	N	N	N	N	N	N	N	N	N	N	N	T	T	T	T	T
#!{C:Grouping}ER	ER	ER	IgG	IgG	IgG
23.9167	23.9767	23.3373	19.9706	18.8708	18.8568				+	ER_IgG	4	4	4	3.4	3.4	3.4	187.76	0	60653000	22	3.36443	0	4.51083	10.7011	F8VZD8;F8VW91;F8VSI2;A6H8M8;Q5JNX2;B0V2C8;B0UZ83;F8VX64;F8VNV9;F5GXS0;P0C0L5;P0C0L4;Q6U2E9;A2BHY4;F8VWK3;CON__P01030;CON__ENSEMBL:ENSBTAP00000007350	F8VZD8;F8VW91;F8VSI2;A6H8M8;Q5JNX2;B0V2C8;B0UZ83;F8VX64;F8VNV9;F5GXS0;P0C0L5;P0C0L4;Q6U2E9;A2BHY4	Complement C4-A;Complement C4 beta chain;Complement C4-A alpha chain;C4a anaphylatoxin;C4b-A;C4d-A;Complement C4 gamma chain;Complement C4-B;Complement C4 beta chain;Complement C4-B alpha chain;C4a anaphylatoxin;C4b-B;C4d-B;Complement C4 gamma chain	C4A;C4B	2
23.6764	24.3034	24.2142	19.1466	20.0286	19.0299				+	ER_IgG	6	6	5	45.5	45.5	45.5	15.257	0	60430000	26	3.63647	0	4.66294	12.5639	Q16629-3;Q16629-2;A6NNE8;G5E9M3;C9JAB2;Q16629;F8WEA1	Q16629-3;Q16629-2;A6NNE8;G5E9M3;C9JAB2;Q16629	Serine/arginine-rich splicing factor 7	SRSF7	13
24.4164	24.4281	24.8691	19.0686	18.2727	17.2292				+	ER_IgG	8	6	6	29.9	21.3	21.3	38.15	0	101630000	16	3.49189	0	6.38105	11.5385	F8VYL7;A8K7X6;Q15366;Q6IPF4;B4DLC0;B4DRD7;F8VWQ4;G3V0E8;F8VZX2;B4DXP5;F8VRG9;Q68Y55;Q32Q82;F8VXH9;F8W0G4;F8W1G6;P57721-2;P57721-3;P57721-5;E9PFP8;A8MX33;P57721-4;P57721;F8VRH0	F8VYL7;A8K7X6;Q15366;Q6IPF4;B4DLC0;B4DRD7;F8VWQ4;G3V0E8;F8VZX2;B4DXP5;F8VRG9;Q68Y55;Q32Q82;F8VXH9;F8W0G4	Poly(rC)-binding protein 2	PCBP2	18
25.4438	26.0399	25.2785	18.6274	19.3337	17.8688				+	ER_IgG	22	22	22	32.6	32.6	32.6	94.622	0	146160000	77	3.87796	0	6.97739	14.4745	P43243;A8MXP9;D6REM6;D6R991;B3KM87;B7ZAV5;H0Y8T4;Q68E03;D6R8Z5;D6RBI2;D6RE02;D6RIA2;D6RB45;D6R9F3;D6RAM9;D6RAY2;D6RBS2;D6RCM3;D6REK4;D6RBK5	P43243;A8MXP9;D6REM6;D6R991	Matrin-3	MATR3	27
22.9739	23.4129	23.5129	19.4474	18.1177	18.7826				+	ER_IgG	4	4	4	12	12	12	62.507	0	56824000	27	3.38096	0	4.51733	10.8064	B0QYK1;B0QYK0;Q96FE8;Q01844;Q96MX4;Q01844-2;C9JGE3;F8WC90;Q9BWA2	B0QYK1;B0QYK0;Q96FE8;Q01844;Q96MX4;Q01844-2;C9JGE3	RNA-binding protein EWS	EWSR1	34
24.0328	23.0582	24.506	19.4441	19.487	18.7343				+	ER_IgG	16	16	16	21	21	21	107.97	0	56294000	36	3.15624	0	4.64387	9.45519	P78347-2;P78347-4;P78347-3;B4DH52;P78347;Q86U51	P78347-2;P78347-4;P78347-3;B4DH52;P78347	General transcription factor II-I	GTF2I	61
24.0536	23.7306	24.4286	22.6394	19.0362	18.1728				+	ER_IgG	5	5	5	55.8	55.8	55.8	13.291	0	65045000	19	1.39034	0.00708434	4.12141	2.9808	B4DJP7;P62318	B4DJP7;P62318	Small nuclear ribonucleoprotein Sm D3	SNRPD3	65
22.2885	22.561	23.0333	19.829	19.728	19.9779				+	ER_IgG	3	3	3	30.8	30.8	30.8	14.958	0	25523000	11	3.57714	0	2.78264	12.133	B4DP21;B4DP11;Q15185;B4DDC6;B4DHP2	B4DP21;B4DP11;Q15185	Prostaglandin E synthase 3	PTGES3	79
24.7839	25.7407	25.1491	23.1472	22.2732	22.4482				+	ER_IgG	9	9	7	19.6	19.6	19.6	44.812	0	155810000	59	2.59768	0	2.60168	6.74	B4DR70;E7EUX0;P35637-2;P35637;A6NMX6	B4DR70;E7EUX0;P35637-2;P35637;A6NMX6	RNA-binding protein FUS	FUS	86
24.3131	24.7139	24.4033	18.7047	18.5974	19.0962				+	ER_IgG	21	21	18	41.5	41.5	37.5	66.231	0	82451000	59	5.08875	0	5.67732	29.2335	B4E0X8;Q96AE4;Q96AE4-2;F8W7W2;E9PEB5;B4DT31;C9JSZ1	B4E0X8;Q96AE4;Q96AE4-2;F8W7W2;E9PEB5;B4DT31	Far upstream element-binding protein 1	FUBP1	110
23.9039	25.0089	24.854	19.2531	18.7653	18.9451				+	ER_IgG	5	4	4	40.3	40.3	40.3	14.203	0	94142000	23	3.93791	0	5.60111	14.9906	B4E241;P84103	B4E241;P84103	Serine/arginine-rich splicing factor 3	SFRS3;SRSF3	112
23.9815	23.7539	24.5824	18.9661	18.2534	19.5802				+	ER_IgG	6	6	4	18.8	18.8	14.1	46.228	0	68477000	13	3.46266	0	5.17272	11.3411	B7Z500;Q9Y383-2;Q9Y383;B7Z4Q3;C9JWT3	B7Z500;Q9Y383-2;Q9Y383;B7Z4Q3;C9JWT3	Putative RNA-binding protein Luc7-like 2;UPF0562 protein C7orf55	LUC7L2;C7orf55	128
22.8629	23.1654	24.427	20.0432	19.1155	18.9591				+	ER_IgG	4	4	4	49.5	49.5	49.5	20.6	0	47752000	12	2.66211	0	4.11249	7.01282	H0YFA4;P52943;B7Z6C0;H0YHD8	H0YFA4;P52943;B7Z6C0;H0YHD8	Cysteine-rich protein 2	CRIP2	132
21.9506	21.1668	23.8358	19.6191	17.4165	19.8654				+	ER_IgG	4	4	4	36.3	36.3	36.3	14.558	0	51042000	18	1.40587	0.00654545	3.35072	3.01706	E7EPB3;B7Z6S8;P50914	E7EPB3;B7Z6S8;P50914	60S ribosomal protein L14	RPL14	133
24.1774	24.0065	25.2704	20.3835	19.1299	20.3496				+	ER_IgG	11	11	11	46.5	46.5	46.5	41.428	0	101560000	35	2.86272	0	4.53042	7.9256	B7Z7A9;P00558;B4E1H9;B4DHM5;E7ERH5;P07205	B7Z7A9;P00558;B4E1H9;B4DHM5	Phosphoglycerate kinase;Phosphoglycerate kinase 1	PGK1	138
21.6414	21.5901	22.8868	19.2859	19.3399	18.5509				+	ER_IgG	4	4	4	16.3	16.3	16.3	59.557	0	36526000	6	2.4183	0	2.98054	6.02799	F5H0B8;B7ZKM0;Q15020;F8VV04;H0YHU8;E7EMI4	F5H0B8;B7ZKM0;Q15020;F8VV04	Squamous cell carcinoma antigen recognized by T-cells 3	SART3	145
23.1003	22.1612	22.816	19.237	17.7288	18.1329				+	ER_IgG	4	4	4	11.3	11.3	11.3	59.711	0	22486000	5	2.91276	0	4.32627	8.16925	Q15637-4;Q15637-6;C9JJE2;Q15637-3;Q15637-2;Q15637;Q15637-5;B4DX42;C9J792	Q15637-4;Q15637-6;C9JJE2;Q15637-3;Q15637-2;Q15637;Q15637-5;B4DX42	Splicing factor 1	SF1	174
24.9266	25.2755	24.951	22.4287	19.8283	20.2404				+	ER_IgG	9	8	8	33.6	30	30	30.302	0	123590000	34	2.17943	0.00101887	4.21859	5.17796	D6R9P3;D6RD18;Q99729-3;D6RBZ0;Q99729-2;Q99729-4;Q99729	D6R9P3;D6RD18;Q99729-3;D6RBZ0;Q99729-2;Q99729-4;Q99729	Heterogeneous nuclear ribonucleoprotein A/B	HNRNPAB	250
23.1815	23.2971	23.2539	19.9998	18.1162	18.3812				+	ER_IgG	7	7	7	38.1	38.1	38.1	23.916	0	82582000	27	2.76797	0	4.41179	7.4821	E2QRL8;Q9BTZ2-4;Q9BTZ2;F5GWZ1;Q9BTZ2-3;E2QRI3;Q9BTZ2-7;Q9BTZ2-2;Q9BTZ2-5;F5H660;F6TD35;E9PFL3;Q6PKH6;Q6PKH6-2;H0YN69;D3YTE6;P0CG22;F8WC05;H0YNP7;F8WBA2	E2QRL8;Q9BTZ2-4;Q9BTZ2;F5GWZ1;Q9BTZ2-3;E2QRI3;Q9BTZ2-7;Q9BTZ2-2;Q9BTZ2-5	Dehydrogenase/reductase SDR family member 4	DHRS4	260
23.3962	23.4352	23.3119	19.5297	18.5582	18.9318				+	ER_IgG	4	4	4	23.9	23.9	23.9	21.935	0	36235000	19	3.97678	0	4.37455	15.3348	P62995-3;E7EQD1;P62995	P62995-3;E7EQD1;P62995	Transformer-2 protein homolog beta	TRA2B	276
23.4266	24.3343	23.5392	19.835	18.8991	18.5929				+	ER_IgG	6	6	6	15.1	15.1	15.1	45.86	0	46668000	26	3.23403	0	4.65771	9.90391	Q07666-2;E7ET98;Q07666;Q07666-3	Q07666-2;E7ET98;Q07666;Q07666-3	KH domain-containing, RNA-binding, signal transduction-associated protein 1	KHDRBS1	283
28.2238	22.9516	27.1387	19.3914	18.3862	20.0585				+	ER_IgG	68	68	1	42	42	0.9	227.73	0	1043500000	353	1.81568	0.00365217	6.82597	4.06491	E7ETA6;E7EV93;C9JBL6;Q15154-3;E9PGW9;E5RGQ4;H0YAQ4	E7ETA6		PCM1	284
25.0418	24.7842	25.4309	22.3822	18.3421	19.5124				+	ER_IgG	15	15	15	28.2	28.2	28.2	65.881	0	168790000	56	1.8358	0.003	5.00677	4.12147	E7EX81;P19338;Q9BQ02	E7EX81;P19338;Q9BQ02	Nucleolin	NCL	294
22.4298	22.0936	22.7289	19.5698	18.2091	18.3924				+	ER_IgG	5	3	3	21.2	16.1	16.1	46.938	0	17747000	9	2.86957	0	3.69361	7.95854	E9PC52;Q16576;Q5JP00;E9PFM2;Q5JP01;C9J959;C9J7L0;Q5JNZ6;Q5JP02	E9PC52;Q16576;Q5JP00;E9PFM2	Histone-binding protein RBBP7	RBBP7	304
24.2392	23.0269	24.9289	19.8766	18.5166	18.7705				+	ER_IgG	21	21	21	27.1	27.1	27.1	197.6	0	120480000	86	2.70661	0	5.01045	7.20683	Q14676-2;E9PGY5;Q14676;F8W1C2;F8VZP8;F8VU38;Q14676-3;E7EVA7;F8VV34;Q14676-4;H0Y6Z8;A2AB05;E7ENQ0;A1Z5I7	Q14676-2;E9PGY5;Q14676;F8W1C2;F8VZP8;F8VU38;Q14676-3;E7EVA7;F8VV34	Mediator of DNA damage checkpoint protein 1	MDC1	319
24.3772	24.1334	25.04	23.3273	18.9062	17.9639				+	ER_IgG	7	7	7	49	49	49	16.811	0	108410000	29	1.24737	0.0122811	4.45107	2.65685	G3V1A4;P23528;E9PK25;E9PP50;E9PQB7;E9PLJ3;E9PS23;G3V5P4;Q9Y281	G3V1A4;P23528;E9PK25;E9PP50;E9PQB7	Cofilin-1	CFL1	324
22.1619	21.4128	21.8971	19.6657	18.8596	18.5363				+	ER_IgG	6	6	6	5.2	5.2	5.2	215.31	0	9909900	10	2.6567	0	2.80338	6.98954	F5H2G1;F5GWX5;Q14839;Q14839-2;Q5TG85;F5H2K7;F5GXP9;B1AK51;Q8TDI0;Q12873-2;Q12873;E9PG89;F5GZM9	F5H2G1;F5GWX5;Q14839;Q14839-2	Chromodomain-helicase-DNA-binding protein 4	CHD4	334
23.1515	21.9159	22.9759	19.4123	18.363	17.9365				+	ER_IgG	9	9	9	40.1	40.1	40.1	29.723	0	46987000	22	2.66764	0	4.11045	7.03666	F5GY37;Q99623;B4DW05;B4DP75;F5H3X6;F5GWA7;F5H0C5;F5H2D2;F5H0S4	F5GY37;Q99623;B4DW05;B4DP75;F5H3X6;F5GWA7	Prohibitin-2	PHB2	337
26.8728	26.0113	27.1196	19.6833	18.6938	17.5844				+	ER_IgG	26	26	26	59.4	59.4	59.4	54.286	0	669030000	176	3.4955	0	8.01409	11.5631	F5GYQ4;P00367;B4DGN5;F8WA20;B3KV55;P49448;H0YFJ0	F5GYQ4;P00367;B4DGN5;F8WA20;B3KV55;P49448	Glutamate dehydrogenase 1, mitochondrial;Glutamate dehydrogenase;Glutamate dehydrogenase 2, mitochondrial	GLUD1;GLUD2	340
22.9184	21.7735	23.9174	20.8776	17.9325	19.9233				+	ER_IgG	15	15	15	20	20	20	101.56	0	35756000	36	1.43609	0.00670807	3.29198	3.08825	P11586;G3V2B8;F5H2F4;G3V3L6	P11586;G3V2B8;F5H2F4;G3V3L6	C-1-tetrahydrofolate synthase, cytoplasmic;Methylenetetrahydrofolate dehydrogenase;Methenyltetrahydrofolate cyclohydrolase;Formyltetrahydrofolate synthetase;C-1-tetrahydrofolate synthase, cytoplasmic, N-terminally processed	MTHFD1	350
23.1851	23.0255	23.0324	20.454	20.1219	20.0082				+	ER_IgG	2	2	2	2	2	2	184.58	0.0015873	36584000	5	4.44239	0	2.88628	20.1072	F5H2M5;Q13129	F5H2M5;Q13129	Zinc finger protein Rlf	RLF	351
21.9751	21.1435	23.2032	19.5052	18.8791	18.6752				+	ER_IgG	10	10	10	16.7	16.7	16.7	89.502	0	19072000	22	2.05113	0.00167213	3.08742	4.76243	F5H6K0;O43143	F5H6K0;O43143	Putative pre-mRNA-splicing factor ATP-dependent RNA helicase DHX15	DHX15	360
23.563	22.6693	23.9375	19.6694	18.0025	19.2205				+	ER_IgG	11	11	10	37.3	37.3	34.7	42.823	0	59648000	33	2.68033	0	4.4258	7.09167	Q99733;F5HFY4;A8MZ22;C9J6D1;C9JZI7;E9PNW0;E9PJJ2;E9PS34;E9PNJ7;A8MXH2;E9PKT8;E9PKI2;E9PP22;H0YCI4;C9J1B1;F8VVB5	Q99733;F5HFY4;A8MZ22;C9J6D1;C9JZI7;E9PNW0;E9PJJ2;E9PS34;E9PNJ7;A8MXH2;E9PKT8	Nucleosome assembly protein 1-like 4	NAP1L4;NAP1L4b	366
23.0638	23.556	23.7922	21.2993	19.5578	18.9705				+	ER_IgG	8	8	3	23.4	23.4	9.8	48.991	0	43429000	27	2.07057	0.00168595	3.52818	4.82369	Q13838;Q13838-2;F8VQ10;Q5STU3;H0Y7G4;B4DP52;F6WLT2;F8VZL8;H0Y7X6;F8W0J0;H0Y400;F6S4E6;F6UN21;F6TRA5;H0Y800;F6V772;F6QYI9;H0Y557;F6R6M7;F6UJC5;E9PP12;F6QWI5;F6U6E2;H0Y6N8;F6S2B7;F6SXL5;H0Y4V8;H0Y6G9;E7EMX2;B4DIJ6;H0Y6J9;H0Y6Y9;H0YCC6	Q13838;Q13838-2;F8VQ10;Q5STU3;H0Y7G4;B4DP52;F6WLT2;F8VZL8;H0Y7X6;F8W0J0;H0Y400;F6S4E6;F6UN21;F6TRA5	Spliceosome RNA helicase DDX39B	DDX39B	369
27.5584	28.0506	27.9212	24.6523	21.8149	21.529				+	ER_IgG	24	22	22	70.8	68.2	68.2	29.386	0	853970000	176	2.16759	0.000981818	5.17797	5.13847	P09651-3;F8VXY0;F8VRQ1;P09651-2;F8W6I7;P09651;F8VSB5;F8W1S7;F8VZ49;Q32P51;F8VTQ5;F8W646;H0YH80;F8VYN5	P09651-3;F8VXY0;F8VRQ1;P09651-2;F8W6I7;P09651;F8VSB5;F8W1S7;F8VZ49;Q32P51;F8VTQ5	Heterogeneous nuclear ribonucleoprotein A1;Heterogeneous nuclear ribonucleoprotein A1-like 2	HNRNPA1;HNRNPA1L2	371
27.7947	26.1663	28.9332	24.3391	21.0057	19.7449				+	ER_IgG	25	25	4	75.6	75.6	16.3	48.46	0	1595600000	236	1.69502	0.0035	5.93483	3.73649	F8VYX6;F8VW92;P07437;Q5JP53;Q5ST81;F8VUJ7;E7EWR1;E7ENH1;E9PBJ4;F5H894;F5H0I4;C9JAA5;Q5SQY0;A6NNZ2;G3V2A3;A6NKZ8;G3V5W4;G3V2R8;G3V3R4;G3V2N6;Q9H4B7;CON__ENSEMBL:ENSBTAP00000025008;G3V4U2;G3V3J6;G3V3W7	F8VYX6;F8VW92;P07437;Q5JP53;Q5ST81;F8VUJ7;E7EWR1;E7ENH1	Tubulin beta chain	TUBB	373
23.5816	22.3431	24.8977	20.1471	18.3297	20.4068				+	ER_IgG	11	11	11	46.9	46.9	46.9	25.892	0	114310000	31	1.80631	0.0036	3.97959	4.03873	F8W181;Q02878;F8VZ45;F8VR69;F8VZA3;F8VWR1	F8W181;Q02878	60S ribosomal protein L6	RPL6	375
22.1634	21.574	23.4161	19.5878	18.8494	18.5016				+	ER_IgG	3	3	3	31	31	31	9.8864	0	44396000	15	2.2448	0.00108	3.40489	5.40027	G3V1B3;P46778	G3V1B3;P46778	60S ribosomal protein L21	RPL21	387
22.9788	22.6081	23.1155	18.7395	19.2207	19.0909				+	ER_IgG	6	5	5	41.1	34.7	34.7	22.097	0	21763000	12	4.30758	0	3.88376	18.593	G3V1X9;P45973;F8VNY3	G3V1X9;P45973	Chromobox protein homolog 5	CBX5	391
23.7922	24.0455	23.603	19.7179	18.3857	17.2454				+	ER_IgG	16	16	16	26.8	26.8	26.8	95.337	0	48394000	53	2.74756	0	5.3639	7.38952	Q12906;G5E9M5;Q12906-5;Q12906-4;Q12906-2;Q12906-6;Q12906-3;C9JFV5;B4DFG4;Q96SI9-2;Q96SI9	Q12906;G5E9M5;Q12906-5;Q12906-4;Q12906-2;Q12906-6;Q12906-3;C9JFV5;B4DFG4	Interleukin enhancer-binding factor 3	ILF3	399
26.5631	27.6468	26.732	21.3191	19.2916	19.2507				+	ER_IgG	13	13	8	41.4	41.4	25.2	49.229	0	415720000	75	3.11605	0	7.02684	9.23082	P31943;G8JLB6;E9PCY7;D6RIT2;D6RIU0;D6RBM0;H0YB39;E7EQJ0;D6RAM1;D6R9T0;D6RFM3;D6RDU3;D6RJ04;D6RIH9;E7EN40;H0YBG7;H0YBD7;D6RDL0;E5RGV0;F5GZT4;E5RGH4;D6RF17;H0YAQ2;E5RJ94;D6R9D3	P31943;G8JLB6;E9PCY7;D6RIT2;D6RIU0;D6RBM0;H0YB39	Heterogeneous nuclear ribonucleoprotein H;Heterogeneous nuclear ribonucleoprotein H, N-terminally processed	HNRNPH1	401
26.0101	24.5353	25.9316	23.0581	17.7944	18.6991				+	ER_IgG	25	22	11	49.1	44	23.9	70.051	0	196890000	88	1.53618	0.00572903	5.64181	3.33039	P08107;H0YG33;F8VZJ4;F5H1D3;F5GZ62;E7EQL7;E7EP94;Q5SP16;E7EP11;C9IYI3;P48741	P08107;H0YG33;F8VZJ4;F5H1D3;F5GZ62;E7EQL7;E7EP94;Q5SP16	Heat shock 70 kDa protein 1A/1B	HSPA1A	412
25.5863	27.0796	26.5216	18.5413	19.6757	19.6599				+	ER_IgG	10	8	8	39.3	32	32	27.191	0	443680000	22	3.60739	0	7.10356	12.3509	O14979-3;O14979-2;O14979	O14979-3;O14979-2;O14979	Heterogeneous nuclear ribonucleoprotein D-like	HNRPDL	429
21.7005	21.7416	21.6781	18.6447	18.0502	19.8675				+	ER_IgG	7	5	5	13.4	9.8	9.8	70.942	0	12267000	11	2.22414	0.00105882	2.85262	5.32922	O43390;Q2L7G6;O43390-2;E7ERE4;E7ETM7	O43390;Q2L7G6;O43390-2;E7ERE4;E7ETM7	Heterogeneous nuclear ribonucleoprotein R	HNRNPR	436
21.3831	21.6846	22.0961	19.2947	17.6589	19.3051				+	ER_IgG	4	4	4	23	23	23	36.954	0	11981000	12	2.14882	0.000955752	2.96836	5.07637	O43684-2;O43684;B4DDM6	O43684-2;O43684;B4DDM6	Mitotic checkpoint protein BUB3	BUB3	438
24.2484	25.1399	25.478	21.5132	17.14	20.8745				+	ER_IgG	19	19	2	43.9	43.9	7.7	65.681	0	117420000	73	1.65071	0.00473469	5.11287	3.62033	O60506-2;O60506;F6UXX1	O60506-2;O60506	Heterogeneous nuclear ribonucleoprotein Q	SYNCRIP	441
22.2019	21.4756	22.0372	19.9309	18.9891	17.9997				+	ER_IgG	4	4	4	11.8	11.8	11.8	61.594	0	12453000	9	2.09184	0.00171429	2.93167	4.89138	O95817;C9JFK9	O95817;C9JFK9	BAG family molecular chaperone regulator 3	BAG3	463
28.7054	28.4113	27.875	18.7136	19.2577	29.5581						3	3	1	10	10	3.6	36.105	0	2473700000	78	0.756761	0.0539726	5.82074	1.64614	P01857	P01857	Ig gamma-1 chain C region	IGHG1	473
23.8724	23.4761	25.9076	18.8598	19.5595	21.0299				+	ER_IgG	30	30	4	58.9	58.9	14.2	74.139	0	177590000	101	2.01752	0.001632	4.60225	4.6579	P02545;Q6UYC3;P02545-3;D6RAQ3;E7EUI9;Q5TCJ4;H0YAB0	P02545;Q6UYC3;P02545-3;D6RAQ3;E7EUI9;Q5TCJ4	Prelamin-A/C;Lamin-A/C	LMNA	475
29.2883	29.6698	28.9512	19.2493	18.304	19.0747				+	ER_IgG	26	26	14	53.3	53.3	34.3	66.215	0	1886800000	299	5.08732	0	10.4271	29.2093	P03372;E9PF09;P03372-3;P03372-2;Q9H2M1;H0Y4W6;F6SD09;E7EVR3;B0QYW7;Q5T5H8;Q9UE35	P03372;E9PF09;P03372-3;P03372-2;Q9H2M1;H0Y4W6	Estrogen receptor	ESR1	479
24.1415	22.9183	24.2969	19.9953	17.8894	18.5207				+	ER_IgG	18	18	18	47.1	47.1	47.1	56.559	0	136970000	69	2.55085	0	4.98376	6.54755	P06576;F8VPV9;H0YH81;F8W079;F8W0P7;H0YI37;F8VQY0	P06576;F8VPV9;H0YH81;F8W079	ATP synthase subunit beta, mitochondrial;ATP synthase subunit beta	ATP5B	495
23.668	22.4207	25.0155	21.9289	19.086	19.8102				+	ER_IgG	17	17	17	61.4	61.4	61.4	38.604	0	74202000	39	1.40627	0.00658537	3.42635	3.01801	P07355;P07355-2;H0YN42;H0YMD0;H0YMU9;A6NMY6;H0YKS4;H0YM50;H0YMM1;H0YNP5;B3KRQ1;H0YKZ7;H0YLV6;H0YMT9;H0YKX9;H0YN28;H0YL33;H0YKL9;H0YMW4;H0YMD9;H0YNA0;H0YKV8;H0YNB8;H0YKN4;H0YN52;H0YLE2	P07355;P07355-2;H0YN42;H0YMD0;H0YMU9;A6NMY6;H0YKS4;H0YM50;H0YMM1;H0YNP5	Annexin A2;Annexin;Putative annexin A2-like protein	ANXA2;ANXA2P2	502
23.9278	23.812	24.5152	18.7336	21.3345	19.1207				+	ER_IgG	8	8	8	60	60	60	15.054	0	90641000	33	2.18348	0.00102857	4.35541	5.19152	P07737;CON__P02584	P07737	Profilin-1	PFN1	503
29.6568	28.3807	29.3169	22.9069	18.8157	20.4427				+	ER_IgG	54	36	36	63.5	45.4	45.4	84.659	0	1942700000	285	2.59354	0	8.39638	6.72279	P07900;P07900-2;Q86U12;G3V2J8;Q14568;Q58FG0;Q58FG1;Q9NQH7-3;Q9NQH7-5;Q9NQH7-2;Q9NQH7-4;Q9NQH7;F5H897;Q12931	P07900;P07900-2;Q86U12	Heat shock protein HSP 90-alpha	HSP90AA1	504
30.1489	29.2285	29.4502	24.2884	22.6769	20.9562				+	ER_IgG	57	57	39	66.4	66.4	47.4	83.263	0	3399100000	543	2.64979	0	6.96871	6.95993	P08238;Q58FF7;H0Y6E4;E9PHI1;Q58FF8;H0Y5S7;E9PHI2;Q5T9W8;H0Y598;E9PHH7;F8W026;Q96GW1;P14625	P08238	Heat shock protein HSP 90-beta	HSP90AB1	505
23.2628	22.6547	22.8143	18.3304	19.1125	19.3483				+	ER_IgG	8	8	8	22.2	22.2	22.2	50.617	0	28460000	21	3.43156	0	3.9802	11.1347	P08621-2;P08621;P08621-3;P08621-4	P08621-2;P08621;P08621-3	U1 small nuclear ribonucleoprotein 70 kDa	SNRNP70	506
23.0862	21.6538	22.1925	18.9665	19.0268	18.9883				+	ER_IgG	3	3	3	12.8	12.8	12.8	31.279	0	17330000	8	2.86448	0	3.31695	7.93404	P09012;B4DDC7;P08579	P09012	U1 small nuclear ribonucleoprotein A	SNRPA	507
27.4261	26.8717	27.2539	24.2038	22.4355	21.1467				+	ER_IgG	13	13	11	52.1	52.1	42.3	24.893	0	482540000	106	2.15357	0.000972973	4.58858	5.09204	P09429;Q5T7C4;Q5T7C6;E9PFF0;Q5T7C0;B2RPK0;P23497	P09429;Q5T7C4;Q5T7C6;E9PFF0;Q5T7C0	High mobility group protein B1	HMGB1	510
23.5651	23.3606	24.2618	18.6496	18.1189	19.4937				+	ER_IgG	14	14	14	19	19	19	113.08	0	41001000	24	3.29519	0	4.97512	10.2706	P09874;F8WC10	P09874	Poly [ADP-ribose] polymerase 1	PARP1	511
21.3263	21.1893	22.1658	19.9716	18.0093	18.2929				+	ER_IgG	2	2	2	21.9	21.9	21.9	11.737	0	12213000	7	1.82682	0.00367883	2.80255	4.09616	P10599;B1ALW1	P10599;B1ALW1	Thioredoxin	TXN	515
24.079	24.4207	25.1284	19.3364	18.603	19.3661				+	ER_IgG	8	8	8	36.9	36.9	36.9	31.462	0	77544000	34	3.78375	0	5.44087	13.698	P10768	P10768	S-formylglutathione hydrolase	ESD	516
27.9323	27.1604	28.0112	25.7938	24.7347	24.9779				+	ER_IgG	31	31	26	54	54	47.5	70.897	0	747850000	188	2.41946	0	2.53249	6.0324	P11142;E9PKE3;P11142-2;E7ET08;E9PNE6;E9PN89;A8K7Q2;E9PLF4;E9PQQ4;E9PQK7;E9PK54;E9PPY6;P54652;E9PN25;E9PI65;E9PS65;E9PM13;B3KUS2;E9PSH5;B4DEF7;P11021	P11142;E9PKE3;P11142-2;E7ET08;E9PNE6;E9PN89;A8K7Q2	Heat shock cognate 71 kDa protein	HSPA8	517
24.4728	24.632	24.9723	18.4892	18.6706	19.7376				+	ER_IgG	17	17	17	38.6	38.6	38.6	69.842	0	81859000	48	3.79064	0	5.72658	13.7534	P12956;B1AHC7;B1AHC9;B1AHC8;F5H1I8	P12956;B1AHC7;B1AHC9;B1AHC8;F5H1I8	X-ray repair cross-complementing protein 6	XRCC6	521
24.1777	23.5926	24.6928	19.5986	18.5696	18.2849				+	ER_IgG	19	19	19	31.3	31.3	31.3	82.704	0	57150000	39	3.32628	0	5.33668	10.4619	P13010;C9JZ81	P13010	X-ray repair cross-complementing protein 5	XRCC5	522
21.8738	21.7659	22.7955	18.266	19.8817	18.6247				+	ER_IgG	6	6	6	23.2	23.2	23.2	49.973	0	20078000	18	2.26492	0.00110204	3.22091	5.47023	P13489;H0YCR7;E9PMJ3;E9PLZ3;E9PIM9;E9PMN0;E9PIK5	P13489;H0YCR7	Ribonuclease inhibitor	RNH1	523
25.6452	22.8792	25.8557	22.5807	20.1592	18.7147				+	ER_IgG	31	31	31	42.5	42.5	42.5	95.337	0	227620000	133	1.35987	0.00679769	4.30852	2.91031	P13639;B4DPU3;F5H370;F5GZG3;B4DMC6	P13639;B4DPU3;F5H370	Elongation factor 2	EEF2	525
26.7068	27.7033	26.9938	25.3753	23.9459	21.5601				+	ER_IgG	27	27	27	70.8	70.8	70.8	57.936	0	704640000	158	1.4181	0.00666667	3.50749	3.04579	P14618;P14618-2;E9PF79;B4DUU6;E7EUQ8;E7EUJ4;P30613-2;P30613;E7ESY9	P14618;P14618-2;E9PF79;B4DUU6;E7EUQ8;E7EUJ4	Pyruvate kinase PKM	PKM	527
25.9311	26.7356	26.3059	20.5942	18.6409	18.1243				+	ER_IgG	23	23	22	60.3	60.3	59.1	64.132	0	278740000	131	3.10162	0	7.20436	9.15149	P14866;A6NIT8;B4DVF8;B4DPK8	P14866;A6NIT8	Heterogeneous nuclear ribonucleoprotein L	HNRNPL	528
21.164	28.1278	21.5723	18.4976	18.9969	20.0167				+	ER_IgG	99	99	99	40.7	40.7	40.7	331.77	0	418720000	220	0.902799	0.0374095	4.45093	1.93507	P15924;P15924-2;D3YTG2	P15924;P15924-2	Desmoplakin	DSP	532
26.0684	25.8432	25.9177	18.3955	19.1686	18.3291				+	ER_IgG	25	25	18	38.1	38.1	25.7	69.147	0	235710000	100	4.90923	0	7.31198	26.3515	P17844;E7ETL9	P17844;E7ETL9	Probable ATP-dependent RNA helicase DDX5	DDX5	537
22.2102	20.5271	24.4422	19.2964	18.9407	18.8381				+	ER_IgG	22	21	21	41.5	40.1	40.1	66.408	0	68775000	52	1.37636	0.00695858	3.36808	2.94837	P20700;E9PBF6	P20700;E9PBF6	Lamin-B1	LMNB1	541
24.6794	24.3542	25.273	23.432	19.3973	18.0025				+	ER_IgG	46	46	45	25.3	25.3	24.9	276.55	0	188060000	147	1.2768	0.0113743	4.49162	2.72216	Q5HY54;P21333-2;P21333;A6NDY9;E9PHF0;F8WE98;E7EWU2;H0Y5C6;Q14315-2;Q14315	Q5HY54;P21333-2;P21333;A6NDY9	Filamin-A	FLNA	544
24.2623	23.4074	24.97	22.796	19.5655	18.7237				+	ER_IgG	8	8	8	49.8	49.8	49.8	30.137	0	103430000	36	1.36236	0.00683721	3.85152	2.91605	P22392-2;Q32Q12;P22392;E7ERL0;P15531;P15531-2;F6XY72;E5RHP0;C9K028;O60361	P22392-2;Q32Q12;P22392;E7ERL0;P15531;P15531-2;F6XY72;E5RHP0	Nucleoside diphosphate kinase B;Nucleoside diphosphate kinase;Nucleoside diphosphate kinase A	NME2;NME1-NME2;NME1	546
28.1275	28.7711	28.0618	23.835	21.0398	18.7072				+	ER_IgG	25	25	23	67.7	67.7	65.4	37.429	0	1097400000	212	2.04796	0.00165854	7.12611	4.75248	P22626;P22626-2	P22626;P22626-2	Heterogeneous nuclear ribonucleoproteins A2/B1	HNRNPA2B1	547
26.7766	26.8669	26.4319	21.485	17.3064	19.4223				+	ER_IgG	22	22	21	37.3	37.3	36.2	76.149	0	379280000	116	2.41217	0	7.28724	6.00483	P23246;P23246-2;H0Y9K7;H0Y9U2	P23246;P23246-2	Splicing factor, proline- and glutamine-rich	SFPQ	548
24.1051	22.8157	24.5197	19.6211	20.0502	18.8881				+	ER_IgG	13	13	13	64.2	64.2	64.2	26.688	0	109110000	40	2.65464	0	4.29368	6.98068	P23396;E9PL09;E9PPU1;F2Z2S8;H0YCJ7;E9PL45;H0YEU2;H0YF32;E9PQ96;E9PJH4;E9PK82;E9PSF4;E9PQX2;H0YES8	P23396;E9PL09;E9PPU1;F2Z2S8;H0YCJ7;E9PL45;H0YEU2;H0YF32	40S ribosomal protein S3	RPS3	549
21.2098	21.7953	22.5344	19.3183	18.9489	18.702				+	ER_IgG	6	6	6	53.8	53.8	53.8	14.515	0	19903000	14	2.6009	0	2.85678	6.75341	P25398	P25398	40S ribosomal protein S12	RPS12	552
23.5688	22.6459	23.2421	19.5712	19.528	19.0348				+	ER_IgG	5	5	5	22.9	22.9	22.9	53.12	0	30736000	10	3.52743	0	3.77427	11.7829	P26368-2;P26368	P26368-2;P26368	Splicing factor U2AF 65 kDa subunit	U2AF2	554
23.6039	22.0415	23.5253	19.2198	18.4208	17.9615				+	ER_IgG	9	7	7	37.3	27.3	27.3	24.033	0	31385000	13	2.70752	0	4.52288	7.21084	P26583;D6R9A6	P26583;D6R9A6	High mobility group protein B2	HMGB2	556
25.92	25.9993	25.8933	22.039	17.9443	18.4716				+	ER_IgG	12	12	12	34.7	34.7	34.7	57.221	0	194000000	56	2.13032	0.00093913	6.45256	5.01573	P26599;P26599-2;Q9BUQ0;A6NLN1;B1ALY2;B4DI28;Q9UKA9-5;Q9UKA9-6;O95758-1;B1ALY5;Q9UKA9;Q9UKA9-2;Q9UKA9-4;Q9UKA9-3;O95758-2;B4DSS8;O95758;O95758-5;O95758-4	P26599;P26599-2;Q9BUQ0;A6NLN1	Polypyrimidine tract-binding protein 1	PTBP1	557
24.1311	24.6077	24.0035	18.6222	18.6839	18.2422				+	ER_IgG	9	9	9	50.8	50.8	50.8	31.525	0	75585000	47	4.81305	0	5.7313	24.9252	P31942-3;P31942-2;P31942;P31942-4;B4DHY1;P31942-6;P31942-5	P31942-3;P31942-2;P31942;P31942-4;B4DHY1	Heterogeneous nuclear ribonucleoprotein H3	HNRNPH3	568
23.8081	22.8152	23.1875	19.1299	18.7517	20.1953				+	ER_IgG	10	10	10	20.4	20.4	20.4	62.639	0	48703000	23	2.77593	0	3.9113	7.51847	P31948;G3XAD8;F5H0T1;F5H783;F5GXD8	P31948;G3XAD8;F5H0T1;F5H783	Stress-induced-phosphoprotein 1	STIP1	570
25.5291	26.5584	25.1209	22.5297	19.1364	19.6461				+	ER_IgG	13	13	13	33.5	33.5	33.5	42.331	0	200780000	57	2.01467	0.00161905	5.29868	4.64911	P38159;P38159-2;Q96E39;B4E3U4;O75526;Q8IZ40;Q8N7X1	P38159;P38159-2;Q96E39	RNA-binding motif protein, X chromosome;RNA-binding motif protein, X chromosome, N-terminally processed;RNA binding motif protein, X-linked-like-1	RBMX;RBMXL1	578
22.8607	21.8353	22.4927	19.3626	17.9316	18.7671				+	ER_IgG	9	8	8	22.1	18.2	18.2	46.871	0	23974000	16	2.71496	0	3.70912	7.24373	P38919;E9PBH4;F8WE11	P38919	Eukaryotic initiation factor 4A-III;Eukaryotic initiation factor 4A-III, N-terminally processed	EIF4A3	579
22.5278	22.7868	23.2588	20.4885	19.5158	19.0782				+	ER_IgG	5	5	5	19.5	19.5	19.5	42.592	0	25653000	17	2.60077	0	3.16366	6.75286	P39748;F5H1Y3	P39748	Flap endonuclease 1	FEN1	581
22.0203	22.0859	24.5891	20.5439	19.1499	19.1454				+	ER_IgG	12	12	6	27.4	27.4	13.4	75.491	0	43184000	24	1.56577	0.00517647	3.28539	3.40394	P42166	P42166	Lamina-associated polypeptide 2, isoform alpha;Thymopoietin;Thymopentin	TMPO	586
24.2828	20.5201	22.9351	19.3834	18.3973	19.0606				+	ER_IgG	11	11	11	28.9	28.9	28.9	46.832	0	56315000	21	1.47903	0.00622785	3.63219	3.19091	P48730-2;P48730;B0QY35;B0QY34;P49674;B0QY36;B4DIJ9;Q59FJ7;H0Y645;B4DLF1	P48730-2;P48730;B0QY35;B0QY34;P49674;B0QY36;B4DIJ9;Q59FJ7;H0Y645	Casein kinase I isoform delta;Casein kinase I isoform epsilon	CSNK1D;CSNK1E	600
27.9027	26.6632	27.5871	22.9001	22.9788	19.1134				+	ER_IgG	90	90	89	51.7	51.7	51.3	273.42	0	1181700000	392	1.89985	0.00232558	5.72018	4.30523	P49327;F5H0D4;H0Y3D1;P28340;E7EVW0	P49327	Fatty acid synthase;[Acyl-carrier-protein] S-acetyltransferase;[Acyl-carrier-protein] S-malonyltransferase;3-oxoacyl-[acyl-carrier-protein] synthase;3-oxoacyl-[acyl-carrier-protein] reductase;3-hydroxyacyl-[acyl-carrier-protein] dehydratase;Enoyl-[acyl-carrier-protein] reductase;Oleoyl-[acyl-carrier-protein] hydrolase	FASN	602
26.9654	27.6382	26.3054	21.9494	18.7097	19.1185				+	ER_IgG	19	19	1	46.3	46.3	4	39.594	0	435680000	94	2.53139	0	7.04382	6.46896	P51991	P51991	Heterogeneous nuclear ribonucleoprotein A3	HNRNPA3	611
26.6887	27.2906	26.3197	20.379	18.9821	19.6871				+	ER_IgG	32	32	32	60.5	60.5	60.5	73.62	0	353160000	138	3.8667	0	7.08365	14.3795	P52272-2;P52272;Q59ES8;F5H7Z1	P52272-2;P52272;Q59ES8	Heterogeneous nuclear ribonucleoprotein M	HNRNPM	612
24.9946	26.2309	25.2303	20.1701	18.5268	19.0029				+	ER_IgG	11	9	9	38.1	31.6	31.6	45.671	0	171030000	70	3.2698	0	6.252	10.1168	P52597;B4DKS8	P52597;B4DKS8	Heterogeneous nuclear ribonucleoprotein F;Heterogeneous nuclear ribonucleoprotein F, N-terminally processed	HNRNPF	615
23.0706	23.033	23.9291	18.1696	18.1132	18.661				+	ER_IgG	14	14	14	19.6	19.6	19.6	107.78	0	33729000	33	3.91287	0	5.02963	14.773	P55060-3;P55060;F8W904;E7ENK9;B4DUC5;F5GX54;B4DM67;E7EPX1;P55060-2	P55060-3;P55060;F8W904;E7ENK9;B4DUC5;F5GX54;B4DM67	Exportin-2	CSE1L	618
22.7361	23.8823	23.4311	18.6616	19.9589	20.5527				+	ER_IgG	9	5	5	31	18.5	18.5	49.263	0	51038000	26	2.29466	0.001125	3.62542	5.57492	P55795;B4DFK9	P55795;B4DFK9	Heterogeneous nuclear ribonucleoprotein H2;Heterogeneous nuclear ribonucleoprotein H2, N-terminally processed	HNRNPH2	619
24.0244	23.5914	23.9297	18.8268	19.3095	18.6131				+	ER_IgG	3	3	2	36.6	36.6	19.7	8.1111	0	52064000	12	4.44909	0	4.93202	20.1857	P61956-2;P61956;Q6EEV6	P61956-2;P61956	Small ubiquitin-related modifier 2	SUMO2	627
27.4583	27.8233	27.3841	24.2207	18.6445	22.1653				+	ER_IgG	23	23	23	56.8	56.8	56.8	47.557	0	692390000	157	1.64211	0.00535135	5.87841	3.59805	Q5T6W5;P61978-3;P61978;P61978-2;B4DFF1;Q5T6W2;Q5T6W1	Q5T6W5;P61978-3;P61978;P61978-2;B4DFF1;Q5T6W2;Q5T6W1	Heterogeneous nuclear ribonucleoprotein K	HNRNPK	629
23.1756	22.1035	24.9183	19.324	17.8831	18.8905				+	ER_IgG	11	11	11	54.8	54.8	54.8	24.205	0	120150000	40	2.15085	0.000964286	4.69993	5.08305	P62241;Q5JR95	P62241;Q5JR95	40S ribosomal protein S8	RPS8	631
22.3225	21.7669	23.7888	19.2861	18.2934	19.2086				+	ER_IgG	6	6	6	38.4	38.4	38.4	16.273	0	54866000	25	2.25027	0.00109091	3.69666	5.41921	P62263;H0YB22;E5RH77	P62263;H0YB22;E5RH77	40S ribosomal protein S14	RPS14	635
22.0235	20.7909	22.5257	19.1677	18.5546	19.2739				+	ER_IgG	3	3	3	23.8	23.8	23.8	15.807	0	21347000	12	2.10971	0.00174359	2.78133	4.94883	P62266;D6RD47;D6RDJ2;D6RIX0;D6R9I7	P62266;D6RD47	40S ribosomal protein S23	RPS23	636
23.503	21.9733	25.3446	20.4814	20.293	18.8717				+	ER_IgG	16	16	16	50.8	50.8	50.8	29.995	0	149340000	41	1.55988	0.00514286	3.72495	3.38921	P62424;Q5T8U2;Q5T8U3	P62424;Q5T8U2;Q5T8U3	60S ribosomal protein L7a	RPL7A	644
23.4164	22.6321	24.1841	22.0058	19.1202	18.5675				+	ER_IgG	12	12	12	44.5	44.5	44.5	29.597	0	97217000	33	1.41481	0.00662577	3.513	3.03805	P62701;C9JEH7;Q8TD47;P22090;A6NH36;C9JQ55	P62701	40S ribosomal protein S4, X isoform	RPS4X	645
26.1774	26.0067	26.8076	23.7193	22.5895	22.2699				+	ER_IgG	11	11	11	70.9	70.9	70.9	18.012	0	338670000	84	2.63715	0	3.47102	6.90601	P62937;B4DM82;Q567Q0;F8WE65;C9J5S7;Q9Y536;F5H284;E5RIZ5;A2BFH1	P62937;B4DM82;Q567Q0;F8WE65;C9J5S7	Peptidyl-prolyl cis-trans isomerase A;Peptidyl-prolyl cis-trans isomerase A, N-terminally processed;Peptidyl-prolyl cis-trans isomerase	PPIA	657
24.3886	23.5013	24.4178	22.8364	18.9947	17.4409				+	ER_IgG	9	9	9	46.1	46.1	46.1	16.832	0	118300000	47	1.25029	0.0118251	4.34522	2.66331	P63241;P63241-2;Q6IS14;F8WCJ1;C9J7B5;C9J4W5;Q9GZV4	P63241;P63241-2;Q6IS14;F8WCJ1;C9J7B5;C9J4W5;Q9GZV4	Eukaryotic translation initiation factor 5A-1;Eukaryotic translation initiation factor 5A-1-like;Eukaryotic translation initiation factor 5A-2	EIF5A;EIF5AL1;EIF5A2	663
22.6324	23.5302	23.6784	19.8813	18.0675	17.888				+	ER_IgG	11	1	1	28.1	4.2	4.2	42.051	0.0014663	65128000	25	2.54492	0	4.66809	6.52349	P68133;P68032;Q5T8M8;A6NL76;P63267;P62736;E7EQV5;F8WB63;B8ZZJ2;C9JFL5;F6UVQ4;F6QUT6;B4DUI8	P68133;P68032;Q5T8M8;A6NL76;P63267;P62736;E7EQV5;F8WB63;B8ZZJ2;C9JFL5;F6UVQ4;F6QUT6;B4DUI8	Actin, alpha skeletal muscle;Actin, alpha cardiac muscle 1;Actin, gamma-enteric smooth muscle;Actin, aortic smooth muscle	ACTA1;ACTC1;ACTG2;ACTA2	666
27.134	26.5467	29.4365	24.2608	23.0359	22.3232				+	ER_IgG	20	20	1	60.3	60.3	2.9	50.151	0	1771100000	207	1.89602	0.00230769	4.4991	4.29406	P68363;A8MUB1;P68366;C9JDS9	P68363;A8MUB1;P68366	Tubulin alpha-1B chain;Tubulin alpha-4A chain	TUBA1B;TUBA4A	668
24.0261	22.7961	25.3338	19.8469	18.6984	20.1458				+	ER_IgG	24	4	3	70.1	15.5	12.1	49.83	0	126310000	31	2.20022	0.00104854	4.48832	5.24787	P68371;P04350;B4DJ43;B4DFH6;A8K854;Q3ZCM7;B3KS31;B4DP54;Q9BUF5;F8W813	P68371;P04350;B4DJ43	Tubulin beta-4B chain;Tubulin beta-4A chain	TUBB4B;TUBB4A	669
23.5055	22.8165	24.1635	19.2798	19.3286	18.284				+	ER_IgG	25	25	25	7.9	7.9	7.9	469.08	0	38036000	36	3.03013	0	4.53108	8.76762	P78527;E7EUY0;P78527-2	P78527;E7EUY0;P78527-2	DNA-dependent protein kinase catalytic subunit	PRKDC	672
22.9678	22.6036	22.4961	19.5529	18.2726	18.9539				+	ER_IgG	3	3	3	27.4	27.4	27.4	17.17	0	16105000	5	3.16267	0	3.7627	9.49156	P98179	P98179	Putative RNA-binding protein 3	RBM3	678
27.2218	27.2319	27.7298	23.8684	22.6738	23.4972				+	ER_IgG	23	23	23	35.4	35.4	35.4	88.979	0	551260000	130	3.30949	0	4.04802	10.3581	Q00839-2;Q00839;B3KX72;Q5RI18	Q00839-2;Q00839;B3KX72	Heterogeneous nuclear ribonucleoprotein U	HNRNPU	684
21.7157	23.3489	22.3981	18.5677	18.6167	19.6204				+	ER_IgG	4	4	4	23.9	23.9	23.9	23.195	0	30156000	40	2.4307	0	3.55263	6.07509	Q8NAK9;Q01130;F5GYB8;H0YG49;Q9BRL6-2;Q9BRL6	Q8NAK9;Q01130;F5GYB8;H0YG49;Q9BRL6-2;Q9BRL6	Serine/arginine-rich splicing factor 2;Serine/arginine-rich splicing factor 8	SRSF2;SFRS2;SRSF8	686
26.2761	25.7914	25.9419	18.7232	18.3602	19.6038				+	ER_IgG	27	27	27	61.4	61.4	61.4	51.804	0	190570000	90	4.24677	0	7.10739	17.9471	Q02790;F5H1U3;H0YFG2;F5H120	Q02790	Peptidyl-prolyl cis-trans isomerase FKBP4;Peptidyl-prolyl cis-trans isomerase FKBP4, N-terminally processed	FKBP4	688
22.9378	22.7012	24.2883	19.9957	18.8745	18.1324				+	ER_IgG	13	5	5	50.3	28.7	28.7	50.47	0	70150000	16	2.3775	0	4.30819	5.87524	Q05639	Q05639	Elongation factor 1-alpha 2	EEF1A2	692
24.2952	24.0823	23.9911	22.1784	19.5352	18.6184				+	ER_IgG	8	8	8	42.3	42.3	42.3	27.744	0	63144000	30	1.69869	0.00352448	4.01219	3.74622	Q07955;Q07955-3;Q07955-2	Q07955;Q07955-3;Q07955-2	Serine/arginine-rich splicing factor 1	SRSF1	695
25.5049	28.4293	25.7656	20.8097	20.0597	18.6391				+	ER_IgG	54	54	54	50.8	50.8	50.8	140.96	0	885440000	272	2.39842	0	6.73046	5.95316	Q08211;F5GXA5;Q08211-2	Q08211	ATP-dependent RNA helicase A	DHX9	696
22.2597	22.3969	23.2919	19.2569	20.2986	18.0072				+	ER_IgG	6	6	4	22	22	16.8	46.158	0	22375000	13	2.02982	0.00164516	3.46192	4.69596	Q09028-3;Q09028;Q09028-4;Q09028-2;H0YF10;H0YEU5;B4DRT0;H0YCT5;H0YDK2;E9PNS2;E9PIC4;E9PNS6	Q09028-3;Q09028;Q09028-4;Q09028-2;H0YF10	Histone-binding protein RBBP4	RBBP4	697
23.1338	23.8781	23.8252	19.946	19.5252	19.4597				+	ER_IgG	7	7	7	21.8	21.8	21.8	43.062	0	44019000	21	3.81723	0	3.96871	13.9692	Q12905	Q12905	Interleukin enhancer-binding factor 2	ILF2	700
22.3396	22.1356	22.1528	19.2237	19.1576	18.2976				+	ER_IgG	4	4	4	15.9	15.9	15.9	44.739	0	14076000	13	3.38949	0	3.31641	10.8611	Q13148;Q13148-2;B1AKP7;G3V162;Q13148-3;B4DJ45	Q13148;Q13148-2;B1AKP7;G3V162	TAR DNA-binding protein 43	TARDBP	702
23.8734	24.6168	24.1585	18.6614	19.3587	18.61				+	ER_IgG	5	5	5	31.8	31.8	31.8	30.84	0	68955000	21	4.09863	0	5.33954	16.4644	Q13151	Q13151	Heterogeneous nuclear ribonucleoprotein A0	HNRNPA0	703
24.1722	24.5186	24.8749	19.7926	19.5929	18.0966				+	ER_IgG	7	7	5	52.5	52.5	37.2	20.811	0	79450000	33	3.14063	0	5.36119	9.36744	Q13185;C9JMM0;B8ZZ43	Q13185	Chromobox protein homolog 3	CBX3	704
22.3512	22.2492	21.6141	19.0877	18.1781	17.6253				+	ER_IgG	4	4	4	18.6	18.6	18.6	25.542	0	13958000	10	2.83376	0	3.7745	7.78759	Q13242;H0YIB4	Q13242;H0YIB4	Serine/arginine-rich splicing factor 9	SRSF9	705
22.1829	22.1988	22.1797	19.1195	17.5642	19.0518				+	ER_IgG	4	4	4	11.3	11.3	11.3	38.418	0	15486000	12	2.68446	0	3.60866	7.10966	Q13247-3;Q13247;Q13247-2;E7EMJ8;Q08170;F6T1J1	Q13247-3;Q13247;Q13247-2;E7EMJ8;Q08170	Serine/arginine-rich splicing factor 6;Serine/arginine-rich splicing factor 4	SRSF6;SRSF4	706
26.7749	27.2695	27.4435	20.5342	18.4297	18.7288				+	ER_IgG	27	27	27	55.1	55.1	55.1	88.549	0	450650000	163	3.49247	0	7.93171	11.5425	Q13263;Q13263-2	Q13263;Q13263-2	Transcription intermediary factor 1-beta	TRIM28	707
23.4319	24.0211	23.6735	19.5836	18.6791	18.7518				+	ER_IgG	12	12	12	35.4	35.4	35.4	51.212	0	30791000	23	3.81697	0	4.70396	13.9671	Q13451;B7Z8G2;B7Z7Z8;F5H7R1;H0Y3A5	Q13451;B7Z8G2;B7Z7Z8;F5H7R1	Peptidyl-prolyl cis-trans isomerase FKBP5	FKBP5	711
21.9822	21.8513	21.4983	19.3992	18.5277	19.3007				+	ER_IgG	5	5	3	11.8	11.8	7.5	55.102	0	16183000	13	3.01382	0	2.70142	8.68215	Q13547;Q5TEE2;F5GXM1;E5RK19;E5RFI6;E5RJ04;E5RGV4;E5RHE7;E5RH52;E5RG37;E5RFP9;E7ESJ6;O15379;O15379-2	Q13547;Q5TEE2	Histone deacetylase 1	HDAC1	714
24.4502	25.8239	25.4993	19.3777	18.7629	20.2742				+	ER_IgG	14	14	12	49.3	49.3	46.7	32.834	0	137800000	47	3.1792	0	5.78618	9.58562	Q14103-3;Q14103;H0Y8G5;H0YA96;Q14103-4;B4DTC3;Q14103-2;D6RAF8;D6RF44;D6RD83;D6RBQ9;F5H6R6	Q14103-3;Q14103;H0Y8G5;H0YA96;Q14103-4;B4DTC3;Q14103-2;D6RAF8;D6RF44	Heterogeneous nuclear ribonucleoprotein D0	HNRNPD	716
22.6443	23.9707	24.2844	19.6481	17.4987	18.1166				+	ER_IgG	27	27	27	18.2	18.2	18.2	236.51	0	42202000	55	2.51701	0	5.21199	6.41143	Q14980-2;Q14980;F5H2L0;H0YFY6;Q9BTE9;H0YH75;F5H4J1;F5H6Y5;F5H1L0;F5GZW1;F5H2F3;F5H3L6;F5H0Z7;F5H763	Q14980-2;Q14980;F5H2L0;H0YFY6	Nuclear mitotic apparatus protein 1	NUMA1	722
23.8611	23.2697	24.5636	21.7616	17.6451	19.9318				+	ER_IgG	45	45	40	13.2	13.2	11.6	512.6	0	134680000	93	1.52379	0.00569231	4.11862	3.29987	Q15149-7;Q15149-8;Q15149-9;Q15149-5;Q15149-4;Q15149-6;Q15149-2;Q15149;Q15149-3;E9PMV1;H0YDN1	Q15149-7;Q15149-8;Q15149-9;Q15149-5;Q15149-4;Q15149-6;Q15149-2;Q15149;Q15149-3	Plectin	PLEC	725
25.876	25.3664	25.4725	22.229	18.012	19.6084				+	ER_IgG	18	17	17	41.2	39.5	39.5	54.231	0	219860000	128	1.97807	0.0016063	5.62184	4.53739	Q15233;F5GYZ3;C9JYS8;C9IZL7;C9J4X2	Q15233;F5GYZ3;C9JYS8	Non-POU domain-containing octamer-binding protein	NONO	729
25.7936	24.9522	25.1733	23.1117	22.1895	18.7054				+	ER_IgG	10	10	8	48	48	39.3	37.497	0	166240000	92	1.35917	0.00672	3.97082	2.9087	Q15365;F8VTZ0	Q15365	Poly(rC)-binding protein 1	PCBP1	731
21.7921	22.9307	22.5251	19.276	18.0425	20.3695				+	ER_IgG	6	6	6	25.8	25.8	25.8	36.091	0	17729000	16	1.88004	0.00229008	3.18661	4.24777	Q15717	Q15717	ELAV-like protein 1	ELAVL1	737
25.1257	25.0565	24.8377	19.5352	18.1505	19.5761				+	ER_IgG	26	26	26	19.3	19.3	19.3	216.46	0	74051000	45	3.6172	0	5.91939	12.4224	Q4ZG55;Q4ZG55-4;C9JIG0;Q4ZG55-3;Q4ZG55-2;F8W6E5;Q9C091-3;Q9C091;Q9C091-4	Q4ZG55;Q4ZG55-4	Protein GREB1	GREB1	748
23.5134	24.5938	24.1431	18.5416	18.6018	17.6346				+	ER_IgG	18	11	11	31.4	21	21	80.272	0	57380000	40	3.71466	0	5.82412	13.1542	Q92841;Q59F66;Q92841-1;Q92841-3;Q92841-2;C9JMU5;G5E9L5;Q9UQL5	Q92841;Q59F66;Q92841-1;Q92841-3;Q92841-2;C9JMU5	Probable ATP-dependent RNA helicase DDX17	DDX17	751
21.1794	24.5781	20.7308	19.4709	18.4636	18.6126				+	ER_IgG	6	6	6	51.2	51.2	51.2	19.55	0	27537000	18	1.2404	0.0127312	3.31371	2.64148	Q7Z4H3-2;Q7Z4H3;Q7Z4H3-3	Q7Z4H3-2;Q7Z4H3	HD domain-containing protein 2	HDDC2	766
22.174	21.7611	21.3296	19.2325	19.3558	19.0753				+	ER_IgG	6	6	6	7.1	7.1	7.1	110.3	0	17709000	11	3.2268	0	2.53371	9.8614	Q86W92-4;Q86W92;Q86W92-2;F5GZP6;Q86W92-3;F5H6Q7;F5H0E0;F5H495;Q86W92-5;F5H1A9;F5GY63;H0YGH8	Q86W92-4;Q86W92;Q86W92-2;F5GZP6;Q86W92-3	Liprin-beta-1	PPFIBP1	772
23.0336	21.689	24.0776	20.5758	19.0398	19.6532				+	ER_IgG	14	14	14	44	44	44	44.256	0	70101000	40	1.74147	0.0035493	3.17711	3.86077	Q8NC51-2;Q8NC51;Q8NC51-4;Q8NC51-3	Q8NC51-2;Q8NC51;Q8NC51-4;Q8NC51-3	Plasminogen activator inhibitor 1 RNA-binding protein	SERBP1	780
21.6682	22.0797	21.116	18.9945	18.8126	17.9264				+	ER_IgG	6	4	4	12.9	10.5	10.5	61.557	0	8306000	8	2.6689	0	3.04347	7.04211	Q92804-2;Q92804;F5GWQ7	Q92804-2;Q92804;F5GWQ7	TATA-binding protein-associated factor 2N	TAF15	789
23.3313	24.2216	24.4603	19.373	17.4927	20.0294				+	ER_IgG	15	14	14	32.3	30	30	72.896	0	54188000	47	2.42176	0	5.03936	6.0411	Q92945-2;Q92945;E7EP96	Q92945-2;Q92945;E7EP96	Far upstream element-binding protein 2	KHSRP	791
25.3988	26.0253	24.571	19.798	18.9155	17.9798				+	ER_IgG	17	17	16	32.4	32.4	30	69.491	0	138330000	72	3.17469	0	6.43395	9.55985	Q96PK6;Q96PK6-2;D6RGD8;Q2PYN1;F8WDX3;F2Z2W2;B8ZZ74	Q96PK6	RNA-binding protein 14	RBM14	803
22.925	23.1858	23.0048	19.9424	19.1185	18.7539				+	ER_IgG	6	6	3	30.5	30.5	9.6	40.313	0	29761000	22	3.32706	0	3.76691	10.4667	Q9BWF3;E9PB51;E7EQS3;Q9BWF3-3;D6R9K7;Q9BWF3-2;Q9BQ04;E9PLB0;E9PM61	Q9BWF3;E9PB51;E7EQS3	RNA-binding protein 4	RBM4	814
22.6872	21.8053	22.4197	19.1877	20.6114	18.7211				+	ER_IgG	3	3	3	51.2	51.2	51.2	10.116	0	18819000	15	1.95618	0.00234375	2.7973	4.47153	Q9H3K6;Q9H3K6-2	Q9H3K6;Q9H3K6-2	BolA-like protein 2	BOLA2	824
24.792	24.1264	24.4705	17.6788	19.0815	19.4533				+	ER_IgG	12	12	12	59.6	59.6	59.6	26.21	0	79573000	41	3.24747	0	5.72509	9.98341	Q9HB71;Q5R370;B3KSF1;B2ZWH1;Q9HB71-2	Q9HB71;Q5R370;B3KSF1	Calcyclin-binding protein	CACYBP	827
26.5171	25.2241	26.4406	19.329	17.9966	18.9098				+	ER_IgG	35	35	35	39.6	39.6	39.6	108.91	0	395070000	142	3.65912	0	7.31547	12.7322	Q9HC35;B5MCW9;B5MBZ0;F2Z2U0;F2Z2B5	Q9HC35;B5MCW9;B5MBZ0;F2Z2U0	Echinoderm microtubule-associated protein-like 4	EML4	828
21.5906	22.9938	22.3594	19.7652	17.8228	17.8653				+	ER_IgG	7	7	7	42.4	42.4	42.4	30.364	0	17479000	19	2.14133	0.000947368	3.83013	5.05174	Q9UKM9-2;Q9UKM9;Q5QPL9;Q5QPM1;E9PDF3;Q5QPM2;Q5QPM0;E5RIX9;E5RG71;B3KT61;Q86SE5;G3V129	Q9UKM9-2;Q9UKM9;Q5QPL9;Q5QPM1;E9PDF3	RNA-binding protein Raly	RALY	851
22.031	21.7233	22.42	19.4517	19.9823	19.8127				+	ER_IgG	5	5	5	16.1	16.1	16.1	55.18	0	11012000	10	3.08294	0	2.30921	9.04972	Q9UMS4;F5GY56;H0YGF3;F5H2I0	Q9UMS4	Pre-mRNA-processing factor 19	PRPF19	857
28.1678	23.6734	26.7553	20.0585	18.7923	17.885				+	ER_IgG	68	68	1	56.9	56.9	1.9	121.85	0	973450000	295	2.11328	0.000931034	7.28687	4.96037	Q9UPN4-2;Q9UPN4-3	Q9UPN4-2;Q9UPN4-3	5-azacytidine-induced protein 1	AZI1	862
24.6313	24.4799	24.3549	19.2655	18.0011	19.5478				+	ER_IgG	16	16	1	18	18	1.2	122.53	0	61571000	44	3.48778	0	5.55058	11.5106	Q9UPN9;H0Y612;E7EN20	Q9UPN9;H0Y612;E7EN20	E3 ubiquitin-protein ligase TRIM33	TRIM33	863
23.3791	22.223	22.7664	20.8064	19.5462	20.0243				+	ER_IgG	19	19	19	19.9	19.9	19.9	154.89	0	38775000	42	2.23492	0.00106931	2.66387	5.36618	Q9Y6Q9-5;Q9Y6Q9;Q9Y6Q9-2;Q9Y6Q9-3;Q9Y6Q9-4;C9JCR8;B4DYS9	Q9Y6Q9-5;Q9Y6Q9;Q9Y6Q9-2;Q9Y6Q9-3;Q9Y6Q9-4;C9JCR8	Nuclear receptor coactivator 3	NCOA3	882

## Sheet: wt-SUM44
ER_1	ER_2	ER_3	IgG_1	IgG_2	IgG_3	Only identified by site	Reverse	Potential contaminant	Student's T-test Significant ER_IgG	Student's T-test significant	Peptides	Razor + unique peptides	Unique peptides	Sequence coverage [%]	Unique + razor sequence coverage [%]	Unique sequence coverage [%]	Mol. weight [kDa]	Q-value	Intensity	MS/MS Count	-Log Student's T-test p-value ER_IgG	Student's T-test q-value ER_IgG	Student's T-test Difference ER_IgG	Student's T-test Test statistic ER_IgG	Protein IDs	Majority protein IDs	Protein names	Gene names	id
#!{Type}E	E	E	E	E	E	C	C	C	C	C	N	N	N	N	N	N	N	N	N	N	N	N	N	N	T	T	T	T	T
#!{C:Grouping}ER	ER	ER	IgG	IgG	IgG
21.6796	20.3467	21.2658	16.7784	17.7831	17.3829				+	ER_IgG	3	3	2	2.9	2.9	2.2	187.76	0	52888000	25	2.81817	0	3.78255	7.71425	F8VZD8;F8VW91;F8VSI2;A6H8M8;Q5JNX2;B0V2C8;B0UZ83;F8VX64;F8VNV9;F5GXS0;P0C0L5;P0C0L4;Q6U2E9;A2BHY4;F8VWK3	F8VZD8;F8VW91;F8VSI2;A6H8M8;Q5JNX2;B0V2C8;B0UZ83;F8VX64;F8VNV9;F5GXS0;P0C0L5;P0C0L4;Q6U2E9;A2BHY4	Complement C4-A;Complement C4 beta chain;Complement C4-A alpha chain;C4a anaphylatoxin;C4b-A;C4d-A;Complement C4 gamma chain;Complement C4-B;Complement C4 beta chain;Complement C4-B alpha chain;C4a anaphylatoxin;C4b-B;C4d-B;Complement C4 gamma chain	C4A;C4B	5
20.8062	19.9586	20.5558	17.6356	17.6983	16.854				+	ER_IgG	7	5	5	29.9	21.3	21.3	38.15	0	28532000	20	2.92406	0	3.04426	8.2252	F8VYL7;A8K7X6;Q15366;Q6IPF4;B4DRD7;B4DLC0;G3V0E8;F8VZX2;B4DXP5;Q68Y55;Q32Q82;F8VXH9;F8VWQ4;F8VRG9;F8W0G4;F8W1G6;P57721-2;P57721-3;P57721-5;E9PFP8;A8MX33;P57721-4;P57721;F8VRH0;F8VTZ0	F8VYL7;A8K7X6;Q15366;Q6IPF4;B4DRD7;B4DLC0;G3V0E8;F8VZX2;B4DXP5;Q68Y55;Q32Q82;F8VXH9;F8VWQ4;F8VRG9;F8W0G4	Poly(rC)-binding protein 2	PCBP2	24
19.3121	19.0671	19.4023	15.9522	17.5808	16.8823				+	ER_IgG	4	4	4	24.5	24.5	24.5	24.433	0	15743000	11	2.15349	0.00121569	2.45536	5.09176	A8MUD9;P18124	A8MUD9;P18124	60S ribosomal protein L7	RPL7	28
20.7394	20.1825	20.3051	16.7832	18.3278	16.0681				+	ER_IgG	10	10	10	31	31	31	66.193	0	30259000	33	2.08485	0.00119231	3.34932	4.86905	O75083;A8MVA9;D6RD66;O75083-3;B4DY05	O75083;A8MVA9;D6RD66;O75083-3;B4DY05	WD repeat-containing protein 1	WDR1	29
23.4299	21.5854	21.8862	17.1698	17.0147	16.2683				+	ER_IgG	15	15	13	38.1	38.1	35.5	42.823	0	109570000	82	3.00333	0	5.48293	8.62756	Q99733;F5HFY4;A8MZ22;C9JZI7;C9J6D1;E9PNW0;E9PJJ2;E9PS34;E9PNJ7;A8MXH2;E9PKT8;E9PP22;H0YCI4;E9PKI2;C9J1B1	Q99733;F5HFY4;A8MZ22;C9JZI7;C9J6D1;E9PNW0;E9PJJ2;E9PS34;E9PNJ7;A8MXH2;E9PKT8	Nucleosome assembly protein 1-like 4	NAP1L4;NAP1L4b	35
20.2006	19.6598	20.7171	16.6202	15.6149	16.7971				+	ER_IgG	7	7	3	24	24	11.8	51.451	0	27899000	18	2.88792	0	3.84843	8.04748	B1AKN7;B1AKN5;Q12857-2;Q12857;B1AKN6;F5H0R0;B1AKN8;F8W8W3;E2QRI7	B1AKN7;B1AKN5;Q12857-2;Q12857;B1AKN6;F5H0R0;B1AKN8;F8W8W3;E2QRI7	Nuclear factor 1 A-type	NFIA	45
21.2844	23.4935	23.609	16.0306	19.4582	18.6657				+	ER_IgG	51	49	47	29.8	29	27.7	275.66	0	183800000	186	1.6806	0.00375	4.74412	3.69843	O75369-2;Q60FE7;O75369;B2ZZ83;O75369-6;O75369-3;E7EN95;O75369-7;O75369-5;O75369-4;Q8WXT3	O75369-2;Q60FE7;O75369;B2ZZ83;O75369-6;O75369-3;E7EN95;O75369-7;O75369-5;O75369-4	Filamin-B	FLNB	48
20.4592	20.8946	21.315	16.5171	16.7818	16.4402				+	ER_IgG	11	11	11	17.6	17.6	17.6	88.161	0	36561000	23	4.05936	0	4.30991	16.0918	B4DVU3;B4DDN4;B4DVQ5;Q99613;B4DRU0;C9J1F3;F5GZC5;F5H4V1;B5ME19;C9JJ55;F5H1I1;F5GZ22	B4DVU3;B4DDN4;B4DVQ5;Q99613;B4DRU0;C9J1F3;F5GZC5;F5H4V1;B5ME19;C9JJ55;F5H1I1;F5GZ22	Eukaryotic translation initiation factor 3 subunit C;Eukaryotic translation initiation factor 3 subunit C-like protein	EIF3C;EIF3CL	59
18.752	18.9451	18.6135	16.2954	17.2595	16.5136				+	ER_IgG	4	4	4	17.7	17.7	17.7	38.438	0	21537000	11	2.60506	0.00161039	2.08067	6.77077	Q9Y3F4;B4DNJ6;B0AZV0;H0YH33	Q9Y3F4;B4DNJ6;B0AZV0	Serine-threonine kinase receptor-associated protein	STRAP	85
20.3605	20.7213	20.4526	17.3869	17.8225	16.9447				+	ER_IgG	9	9	9	27.1	27.1	27.1	50.793	0	44686000	36	3.46369	0	3.12676	11.3481	F5H7U0;B4DQJ8;P52209;F5H0L3;B4DV68	F5H7U0;B4DQJ8;P52209;F5H0L3	6-phosphogluconate dehydrogenase, decarboxylating	PGD	88
21.6993	21.6139	21.3675	19.9157	19.5371	19.5577				+	ER_IgG	7	7	7	33.2	33.2	33.2	28.916	0	94815000	41	3.55202	0	1.89008	11.9548	G3V4W0;B4DY08;G3V4C1;P07910-2;G3V576;P07910-4;B2R603;G3V2Q1;P07910;G3V5X6;G3V3K6;G3V251;G3V555;G3V575;B4DSU6;G3V4M8;G3V2D6;P07910-3;G3V2H6;Q569J8;G3V5V7;G8JL89;O60812	G3V4W0;B4DY08;G3V4C1;P07910-2;G3V576;P07910-4;B2R603;G3V2Q1;P07910;G3V5X6;G3V3K6;G3V251;G3V555;G3V575;B4DSU6	Heterogeneous nuclear ribonucleoproteins C1/C2	HNRNPC	99
19.8354	18.8801	18.8114	16.6195	17.1153	16.9492				+	ER_IgG	4	4	4	35.8	35.8	35.8	16.62	0	13450000	12	2.49279	0.00144186	2.28095	6.31547	B4DYA6;P60981;F6RFD5	B4DYA6;P60981;F6RFD5	Destrin	DSTN	100
21.0898	20.7415	19.6214	19.712	16.6249	17.1819				+	ER_IgG	3	3	2	24.2	24.2	24.2	14.203	0	37329000	14	1.18617	0.0135263	2.64462	2.52315	B4E241;P84103	B4E241;P84103	Serine/arginine-rich splicing factor 3	SFRS3;SRSF3	107
23.9031	21.9286	21.6636	16.6236	17.9819	17.5468				+	ER_IgG	27	27	27	36.4	36.4	36.4	102.44	0	127910000	107	2.48828	0.00142529	5.11429	6.29776	B5MCW9;Q9HC35;B5MBZ0;F2Z2U0;F2Z2B5	B5MCW9;Q9HC35;B5MBZ0;F2Z2U0	Echinoderm microtubule-associated protein-like 4	EML4	115
21.2516	21.2374	20.6627	17.8801	16.7161	16.361				+	ER_IgG	3	3	3	9.8	9.8	9.8	46.228	0	57822000	16	2.91101	0	4.06482	8.16061	B7Z500;Q9Y383-2;Q9Y383;B7Z4Q3;C9JWT3;B8ZZ12;A8MYV2;Q9NQ29-2;Q9NQ29-3;Q9NQ29	B7Z500;Q9Y383-2;Q9Y383;B7Z4Q3;C9JWT3	Putative RNA-binding protein Luc7-like 2;UPF0562 protein C7orf55	LUC7L2;C7orf55	127
19.5958	21.5692	21.5371	16.5699	17.495	15.8464				+	ER_IgG	12	12	12	25.1	25.1	25.1	72.4	0	53146000	34	2.2081	0.00126531	4.26359	5.27454	B7Z4V2;P38646;F5H3L8;D6RA73;D6RJI2;H0YBG6	B7Z4V2;P38646;F5H3L8	Stress-70 protein, mitochondrial	HSPA9	128
18.4455	17.7655	18.4727	16.1814	16.4978	16.5719				+	ER_IgG	3	3	3	30	30	30	14.436	0	5833900	13	2.64797	0.00174648	1.81091	6.95213	F8VPF3;F8VZV5;F8W1R7;P60660-2;P60660;G8JLA2;G3V1V0;B7Z6Z4;F8W1I5;P14649;F8VZU9;G3V1Y7;F8W180	F8VPF3;F8VZV5;F8W1R7;P60660-2;P60660;G8JLA2;G3V1V0;B7Z6Z4;F8W1I5;P14649	Myosin light polypeptide 6;Myosin light chain 6B	MYL6;MYL6B	133
20.7452	20.3757	21.2177	16.4785	17.6923	16.654				+	ER_IgG	5	5	5	27	27	27	23.916	0	34359000	16	2.9828	0	3.83789	8.52168	E2QRL8;Q9BTZ2-4;Q9BTZ2;F5GWZ1;Q9BTZ2-3;E2QRI3;Q9BTZ2-7;Q9BTZ2-2;Q9BTZ2-5;P0CG22;F8WC05;H0YNP7;F5H660;F6TD35;E9PFL3;F8WBA2;Q6PKH6;Q6PKH6-2;H0YN69;D3YTE6	E2QRL8;Q9BTZ2-4;Q9BTZ2;F5GWZ1;Q9BTZ2-3;E2QRI3;Q9BTZ2-7;Q9BTZ2-2;Q9BTZ2-5	Dehydrogenase/reductase SDR family member 4	DHRS4	246
19.8119	19.5997	19.4002	16.8665	17.6207	16.8512				+	ER_IgG	4	4	4	18.8	18.8	18.8	31.382	0	17056000	16	3.052	0	2.4911	8.88346	E7ENR3;Q99439;A6NFI4	E7ENR3;Q99439;A6NFI4	Calponin-2	CNN2	254
19.2193	20.1172	19.7127	17.1758	17.8183	17.0107				+	ER_IgG	11	11	11	18.7	18.7	18.7	101.21	0	17756000	29	2.55416	0.0015122	2.34813	6.56097	E7ESM6;Q7KZF4	E7ESM6;Q7KZF4	Staphylococcal nuclease domain-containing protein 1	SND1	268
18.9499	19.7862	18.4986	16.9071	17.5319	15.7916				+	ER_IgG	4	4	4	24.9	24.9	24.9	29.44	0	12780000	17	1.67556	0.00372093	2.3347	3.68518	E7EV06;O14745	E7EV06;O14745	Na(+)/H(+) exchange regulatory cofactor NHE-RF1	SLC9A3R1	278
19.65	19.5472	20.1817	17.218	16.8912	15.9142				+	ER_IgG	7	7	7	25.6	25.6	25.6	45.498	0	22596000	25	2.68597	0	3.1185	7.11625	E7EWF1;P36578;B4DP82;B4DMJ2	E7EWF1;P36578	60S ribosomal protein L4	RPL4	283
23.9855	23.7769	24.129	17.0044	16.829	16.4728				+	ER_IgG	44	44	44	44.2	44.2	44.2	197.6	0	382060000	251	5.56627	0	7.19503	38.514	Q14676-2;E9PGY5;Q14676;Q14676-3;E7EVA7;F8W1C2;F8VZP8;F8VV34;F8VU38;Q14676-4;A2AB05;E7ENQ0;A1Z5I7;H0Y6Z8;A2AB06;A2AB07;F8WCC2;E7ER07	Q14676-2;E9PGY5;Q14676;Q14676-3;E7EVA7;F8W1C2;F8VZP8;F8VV34;F8VU38;Q14676-4	Mediator of DNA damage checkpoint protein 1	MDC1	301
21.6287	21.1828	21.1869	19.4846	18.9184	19.0682				+	ER_IgG	8	8	8	62.4	62.4	62.4	16.811	0	62163000	39	3.19473	0	2.17575	9.67479	G3V1A4;P23528;E9PK25;E9PP50;E9PQB7;E9PLJ3;E9PS23;G3V5P4;Q9Y281	G3V1A4;P23528;E9PK25;E9PP50;E9PQB7;E9PLJ3	Cofilin-1	CFL1	308
18.3638	19.3899	19.1793	17.8031	16.609	16.3378				+	ER_IgG	5	5	5	21.2	21.2	21.2	40.127	0	15462000	14	1.70384	0.00380952	2.061	3.75987	F2Z3A5;P39023;B5MCW2;G5E9G0;F8WCR1;Q92901	F2Z3A5;P39023;B5MCW2;G5E9G0	60S ribosomal protein L3	RPL3	317
23.472	24.1651	23.3632	18.6896	21.0029	20.7833				+	ER_IgG	15	15	15	62.5	62.5	62.5	29.723	0	267960000	106	1.96713	0.0022963	3.50816	4.50438	F5GY37;Q99623;B4DW05;B4DP75;F5GWA7;F5H3X6;F5H0C5;F5H2D2;F5H0S4	F5GY37;Q99623;B4DW05;B4DP75;F5GWA7;F5H3X6	Prohibitin-2	PHB2	322
25.7395	26.2715	26.2288	19.0287	17.316	16.7161				+	ER_IgG	30	30	30	68.2	68.2	68.2	54.286	0	1649200000	375	3.52435	0	8.39295	11.7616	F5GYQ4;P00367;B4DGN5;F8WA20;B3KV55;P49448;H0YFJ0	F5GYQ4;P00367;B4DGN5;F8WA20;B3KV55;P49448	Glutamate dehydrogenase 1, mitochondrial;Glutamate dehydrogenase;Glutamate dehydrogenase 2, mitochondrial	GLUD1;GLUD2	326
18.962	20.1226	19.8437	16.8417	17.5	17.3481				+	ER_IgG	11	11	11	15.9	15.9	15.9	101.56	0	19283000	26	2.40972	0.00136264	2.41281	5.99559	P11586;G3V2B8;F5H2F4;G3V3L6	P11586;G3V2B8;F5H2F4;G3V3L6	C-1-tetrahydrofolate synthase, cytoplasmic;Methylenetetrahydrofolate dehydrogenase;Methenyltetrahydrofolate cyclohydrolase;Formyltetrahydrofolate synthetase;C-1-tetrahydrofolate synthase, cytoplasmic, N-terminally processed	MTHFD1	337
24.3486	23.9536	23.2981	16.9665	17.1195	17.7853				+	ER_IgG	4	4	4	21.7	21.7	21.7	33.898	0	471070000	12	4.11228	0	6.57633	16.5958	P18440;F5H5R8	P18440;F5H5R8	Arylamine N-acetyltransferase 1	NAT1	348
19.2049	18.8984	18.871	16.4647	16.9872	17.0833				+	ER_IgG	8	8	8	14.2	14.2	14.2	89.502	0	11135000	16	3.20897	0	2.1464	9.75725	F5H6K0;O43143	F5H6K0;O43143	Putative pre-mRNA-splicing factor ATP-dependent RNA helicase DHX15	DHX15	349
22.2542	21.8292	21.7819	20.5313	19.2248	19.3228				+	ER_IgG	16	14	14	67	61	61	29.386	0	98084000	85	2.147	0.00120388	2.26215	5.07037	P09651-3;F8VXY0;F8VRQ1;P09651-2;F8W6I7;P09651;F8VSB5;F8W1S7;F8VZ49;F8VTQ5;Q32P51;F8W646;H0YH80;F8VYN5	P09651-3;F8VXY0;F8VRQ1;P09651-2;F8W6I7;P09651;F8VSB5;F8W1S7;F8VZ49;F8VTQ5;Q32P51	Heterogeneous nuclear ribonucleoprotein A1;Heterogeneous nuclear ribonucleoprotein A1-like 2	HNRNPA1;HNRNPA1L2	359
26.2283	25.854	26.7747	17.6557	21.993	21.4651				+	ER_IgG	27	27	5	73.8	73.8	16.6	48.46	0	1872700000	360	1.88019	0.00213793	5.91439	4.24823	F8VYX6;F8VW92;P07437;Q5JP53;Q5ST81;F8VUJ7;E7EWR1;E7ENH1;F5H894;E9PBJ4;F5H0I4;C9JAA5;Q5SQY0;A6NNZ2;A6NKZ8;G3V2A3;Q9H4B7;CON__ENSEMBL:ENSBTAP00000025008;G3V4U2	F8VYX6;F8VW92;P07437;Q5JP53;Q5ST81;F8VUJ7;E7EWR1;E7ENH1	Tubulin beta chain	TUBB	364
19.7793	19.1674	19.5477	16.8432	16.1788	15.7865				+	ER_IgG	3	3	3	19	19	19	25.892	0	17329000	17	3.08527	0	3.2286	9.06234	F8W181;Q02878;F8VR69;F8VZ45	F8W181;Q02878	60S ribosomal protein L6	RPL6	369
20.3504	19.8664	20.7032	16.9254	17.9128	17.0693				+	ER_IgG	10	10	10	52.7	52.7	52.7	31.38	0	41311000	48	2.80723	0	3.00415	7.66311	F8WA86;Q15417;B4DFK6;E9PDU6	F8WA86;Q15417;B4DFK6;E9PDU6	Calponin-3	CNN3	378
19.0274	18.961	19.0851	16.0659	16.4965	16.9791				+	ER_IgG	7	7	7	29	29	29	38.737	0	12756000	23	3.15219	0	2.51068	9.43234	P42167-2;G5E972;P42167;P42166;H0YJH7	P42167-2;G5E972;P42167;P42166	Lamina-associated polypeptide 2, isoforms beta/gamma;Thymopoietin;Thymopentin;Lamina-associated polypeptide 2, isoform alpha;Thymopoietin;Thymopentin	TMPO	387
21.9246	21.7564	20.9154	17.0572	17.0267	17.4655				+	ER_IgG	10	10	8	34.5	34.5	28.5	49.229	0	90807000	47	3.65335	0	4.34901	12.6891	P31943;G8JLB6;E9PCY7;H0YB39;D6RIT2;D6RIU0;D6RBM0;E7EQJ0;D6RAM1;E5RGV0;D6R9T0;D6RFM3;D6RDU3;D6RJ04;D6RIH9;H0YBG7;H0YBD7;P55795;E5RGH4;F5GZT4;E7EN40;B4DFK9;D6RDL0;H0YAQ2;D6R9D3;D6RF17	P31943;G8JLB6;E9PCY7;H0YB39;D6RIT2;D6RIU0;D6RBM0	Heterogeneous nuclear ribonucleoprotein H;Heterogeneous nuclear ribonucleoprotein H, N-terminally processed	HNRNPH1	389
20.3498	20.4111	20.0554	19.6296	16.859	17.1492				+	ER_IgG	10	10	8	39.5	39.5	32.6	29.724	0	52320000	51	1.2672	0.00997333	2.39285	2.70077	H0Y8G5;Q14103-3;Q14103;H0YA96;D6RAF8;Q14103-4;B4DTC3;Q14103-2;D6RF44;D6RBQ9;D6RD83;F5H6R6	H0Y8G5;Q14103-3;Q14103;H0YA96;D6RAF8;Q14103-4;B4DTC3;Q14103-2;D6RF44;D6RBQ9	Heterogeneous nuclear ribonucleoprotein D0	HNRNPD	394
20.5674	21.4113	21.2637	20.6432	17.0371	18.4005				+	ER_IgG	7	7	7	43.1	43.1	43.1	21.154	0	71979000	38	1.03523	0.0275975	2.3872	2.20431	H0YEN5;P15880;E9PQD7;E9PM36;E9PMM9;E9PPT0;H0YE27;D3DU83	H0YEN5;P15880;E9PQD7	40S ribosomal protein S2	RPS2	398
22.828	23.0001	23.2143	18.707	20.0085	20.0106				+	ER_IgG	24	22	11	45.7	42	21.8	70.051	0	240180000	119	2.80872	0	3.43878	7.67005	P08107;H0YG33;F8VZJ4;F5H1D3;F5GZ62;E7EQL7;E7EP94;Q5SP16;E7EP11;C9IYI3;P48741	P08107;H0YG33;F8VZJ4;F5H1D3;F5GZ62;E7EQL7;E7EP94;Q5SP16	Heat shock 70 kDa protein 1A/1B	HSPA1A	399
18.7742	19.3773	19.7469	15.9698	17.6301	16.9714				+	ER_IgG	6	6	6	17.4	17.4	17.4	56.65	0	15503000	22	1.91967	0.00219469	2.44241	4.36322	O43175;Q5SZU1;F5H634	O43175;Q5SZU1;F5H634	D-3-phosphoglycerate dehydrogenase	PHGDH	418
24.0871	24.0173	23.7129	16.6284	16.6818	16.0631				+	ER_IgG	23	23	23	49.9	49.9	49.9	86.131	0	329390000	181	5.28238	0	7.48134	32.6932	O43815;O43815-2;Q3B874	O43815;O43815-2;Q3B874	Striatin	STRN	422
23.059	21.6696	21.6491	17.2306	16.8249	16.8758				+	ER_IgG	18	18	18	33.8	33.8	33.8	69.223	0	86004000	78	3.35551	0	5.1488	10.6447	O76031;Q9H072;H0YN08;H0YM48;H0YK07	O76031;Q9H072;H0YN08	ATP-dependent Clp protease ATP-binding subunit clpX-like, mitochondrial	CLPX;DKFZp586J151	434
23.6872	23.0175	23.7012	20.7844	21.1171	21.2318				+	ER_IgG	34	34	4	60.4	60.4	14.2	74.139	0	345230000	215	3.11684	0	2.42424	9.2352	P02545;Q6UYC3;P02545-3;D6RAQ3;E7EUI9;Q5TCJ4;H0YAB0	P02545;Q6UYC3;P02545-3;D6RAQ3;E7EUI9;Q5TCJ4	Prelamin-A/C;Lamin-A/C	LMNA	455
23.5252	21.7362	22.0203	17.9252	17.0366	16.2126				+	ER_IgG	21	21	12	46.2	46.2	27.7	66.215	0	217930000	146	2.71013	0	5.36905	7.22236	P03372;E9PF09;P03372-3;P03372-2;Q9H2M1;H0Y4W6;F6SD09;E7EVR3;B0QYW7;Q5T5H8;Q9UE35	P03372;E9PF09;P03372-3;P03372-2;Q9H2M1	Estrogen receptor	ESR1	458
22.1277	23.1935	23.236	20.3764	19.667	19.1831				+	ER_IgG	19	19	17	64.3	64.3	54.7	39.42	0	180060000	100	2.46354	0.00140909	3.11024	6.20125	P04075;B7Z3K7;Q5T7D5;C9J4K3;P05062	P04075	Fructose-bisphosphate aldolase A	ALDOA	460
17.6427	19.7553	23.7888	17.2731	17.2337	17.5077						11	11	11	43.9	43.9	43.9	38.714	0	72956000	34	0.781158	0.0580114	3.05746	1.69399	P04083;Q5T3N1;Q5T3N0	P04083	Annexin A1	ANXA1	462
19.8165	18.824	18.747	16.0396	17.1061	16.8352				+	ER_IgG	3	3	3	3.2	3.2	3.2	59.578	0	13546000	18	2.20126	0.00125253	2.46883	5.25136	P04196	P04196	Histidine-rich glycoprotein	HRG	463
24.6194	24.0591	23.7095	15.604	18.0694	18.1426				+	ER_IgG	19	19	19	50.7	50.7	50.7	56.559	0	410270000	222	2.84355	0	6.85732	7.83403	P06576;F8VPV9;H0YH81;F8W079;F8W0P7;H0YI37;F8VQY0	P06576;F8VPV9;H0YH81;F8W079	ATP synthase subunit beta, mitochondrial;ATP synthase subunit beta	ATP5B	478
20.6668	21.0915	19.8766	16.5824	16.6989	16.9775				+	ER_IgG	2	2	2	27.8	27.8	27.8	10.18	0	32512000	9	3.27003	0	3.79202	10.1183	P06703	P06703	Protein S100-A6	S100A6	480
23.8477	24.0336	24.5381	21.9774	22.1494	22.4411				+	ER_IgG	23	23	23	63.6	63.6	63.6	47.168	0	397040000	99	2.85868	0	1.95049	7.90621	P06733;P06733-2;P13929-3;P13929-2;P13929;D3DTL2;B7Z2X9;P09104;E5RI09;E5RG95;E5RGZ4;F5H0C8;F5H1C3;F5H5U1;F5GWQ3;F5GZ30	P06733;P06733-2	Alpha-enolase	ENO1	481
20.364	21.0493	21.8276	16.551	16.9702	18.8855				+	ER_IgG	14	14	6	54.4	54.4	23.8	29.032	0	53477000	53	1.9089	0.00215652	3.61138	4.33164	P06753-2;Q5VU59;Q5VU66;P06753-3;Q5VU58;Q5VU61;Q5VU72;Q8NAG3;Q5VU63;D6R904;D6RFM2;A6NL28-2;A6NL28	P06753-2;Q5VU59;Q5VU66;P06753-3;Q5VU58;Q5VU61;Q5VU72;Q8NAG3;Q5VU63	Tropomyosin alpha-3 chain	TPM3	484
23.1584	25.7599	24.2143	19.2204	17.9152	18.5948				+	ER_IgG	26	26	26	70.5	70.5	70.5	38.604	0	664170000	160	2.62898	0.00167568	5.80073	6.87136	P07355;P07355-2;H0YN42;H0YMD0;H0YMU9;A6NMY6;H0YM50;H0YKS4;B3KRQ1;H0YNP5;H0YN28;H0YL33;H0YMM1;H0YKZ7;H0YLV6;H0YMT9;H0YKX9;H0YKL9;H0YMW4;H0YNA0;H0YKV8;H0YMD9;H0YN52;H0YNB8;H0YKN4;H0YLE2	P07355;P07355-2;H0YN42;H0YMD0;H0YMU9;A6NMY6;H0YM50;H0YKS4;B3KRQ1;H0YNP5	Annexin A2;Annexin;Putative annexin A2-like protein	ANXA2;ANXA2P2	487
21.4441	21.3952	21.6216	17.3382	16.3459	19.4716				+	ER_IgG	10	10	10	67.1	67.1	67.1	15.054	0	68245000	44	1.81936	0.00291803	3.76838	4.07521	P07737;CON__P02584	P07737	Profilin-1	PFN1	489
24.9783	24.9849	24.5837	15.9021	16.0192	16.8467				+	ER_IgG	53	34	34	62	43	43	84.659	0	661500000	221	4.91222	0	8.5929	26.3972	P07900;P07900-2;Q86U12;G3V2J8;Q58FG0;Q14568;Q9NQH7-3;Q9NQH7-5;Q9NQH7-2;Q9NQH7-4;Q9NQH7	P07900;P07900-2;Q86U12	Heat shock protein HSP 90-alpha	HSP90AA1	491
27.874	27.8304	27.6225	20.9877	21.8126	21.7074				+	ER_IgG	62	62	42	71.5	71.5	53.2	83.263	0	5822600000	879	4.68802	0	6.27303	23.1847	P08238;Q58FF7;Q5T9W8;Q58FF8;H0Y6E4;E9PHI1;H0Y5S7;E9PHI2;H0Y598;E9PHH7;F8W026;Q96GW1;Q58FG1;P14625;F5H897;Q12931	P08238	Heat shock protein HSP 90-beta	HSP90AB1	493
19.4386	19.6398	19.5451	16.0598	18.1413	16.6673				+	ER_IgG	6	6	6	58.5	58.5	58.5	14.716	0	17746000	23	1.85097	0.00296667	2.58498	4.16448	P09382;F8WEI7	P09382	Galectin-1	LGALS1	498
20.5703	19.4467	20.0018	15.6513	17.8768	18.605				+	ER_IgG	12	12	12	15.6	15.6	15.6	113.08	0	31739000	31	1.30228	0.00958904	2.62857	2.77926	P09874;F8WC10;Q5VX84;Q5VX85	P09874	Poly [ADP-ribose] polymerase 1	PARP1	500
19.0597	19.5168	19.6241	16.2959	17.1221	16.0226				+	ER_IgG	4	4	4	42.9	42.9	42.9	11.737	0	14872000	11	2.84203	0	2.91998	7.8268	P10599;B1ALW1	P10599;B1ALW1	Thioredoxin	TXN	503
18.835	19.0283	19.3645	15.9748	16.9389	16.7742				+	ER_IgG	6	6	6	16.4	16.4	16.4	61.054	0	9687200	11	2.76984	0	2.51332	7.49063	P10809;E7EXB4;E7ESH4;B7Z712;C9JL25;C9JL19;C9JCQ4;F5GWR2	P10809;E7EXB4;E7ESH4	60 kDa heat shock protein, mitochondrial	HSPD1	505
24.487	24.225	24.1651	22.2661	21.9284	22.1476				+	ER_IgG	25	25	21	46.1	46.1	41	70.897	0	499330000	190	4.00347	0	2.17832	15.5756	P11142;E9PKE3;P11142-2;E7ET08;E9PN89;E9PNE6;E9PLF4;E9PQQ4;E9PQK7;E9PK54;A8K7Q2;E9PPY6;E9PI65;P54652;E9PN25;E9PS65;B3KUS2;E9PSH5;E9PM13	P11142;E9PKE3;P11142-2;E7ET08;E9PN89;E9PNE6	Heat shock cognate 71 kDa protein	HSPA8	506
21.0161	21.8298	21.7656	18.8921	19.2919	19.063				+	ER_IgG	14	14	14	37.9	37.9	37.9	59.256	0	65877000	52	2.99639	0	2.45486	8.59164	P11413;P11413-2;P11413-3;E9PDV8;E7EUI8;E9PD92;E7EM57	P11413;P11413-2;P11413-3;E9PDV8;E7EUI8	Glucose-6-phosphate 1-dehydrogenase	G6PD	508
19.0951	19.3813	19.5338	17.3142	16.4033	16.4645				+	ER_IgG	5	5	5	6.4	6.4	6.4	129.63	0	16162000	11	2.90527	0	2.60939	8.13233	P11498;E9PRE7;B4DN00;E9PS68	P11498;E9PRE7;B4DN00	Pyruvate carboxylase, mitochondrial	PC	510
21.1845	21.0661	20.7188	16.6706	17.0442	16.8844				+	ER_IgG	14	14	14	33.2	33.2	33.2	69.842	0	57355000	49	4.69857	0	4.12338	23.3268	P12956;B1AHC7;B1AHC8;B1AHC9;F5H1I8	P12956;B1AHC7;B1AHC8;B1AHC9;F5H1I8	X-ray repair cross-complementing protein 6	XRCC6	514
20.6621	20.4584	20.906	15.8122	17.6787	16.7344				+	ER_IgG	16	16	16	32.5	32.5	32.5	82.704	0	43458000	53	2.68195	0	3.93369	7.09872	P13010;C9JZ81	P13010	X-ray repair cross-complementing protein 5	XRCC5	515
19.8332	19.9543	20.1667	16.9363	16.6716	16.2727				+	ER_IgG	7	7	7	21.7	21.7	21.7	49.973	0	26756000	25	3.99926	0	3.35787	15.5374	P13489;H0YCR7;E9PMJ3;E9PLZ3;E9PIM9;E9PMN0;E9PIK5;E9PMA9	P13489;H0YCR7	Ribonuclease inhibitor	RNH1	516
22.1871	21.53	21.6565	15.5861	17.0978	15.623				+	ER_IgG	21	21	21	34	34	34	95.337	0	69059000	62	3.34737	0	5.68891	10.5934	P13639;B4DPU3;F5H370;F5GZG3;B4DMC6	P13639;B4DPU3;F5H370	Elongation factor 2	EEF2	518
23.3156	24.5161	25.295	21.3646	22.198	22.2895				+	ER_IgG	29	29	29	70.1	70.1	70.1	57.936	0	552210000	176	1.70032	0.00377953	2.42489	3.75053	P14618;P14618-2;B4DUU6;E9PF79;E7EUQ8;E7EUJ4;P30613-2;P30613;E7ESY9	P14618;P14618-2;B4DUU6;E9PF79;E7EUQ8	Pyruvate kinase PKM	PKM	520
20.6371	20.4631	20.6234	17.6408	16.7175	17.1106				+	ER_IgG	11	11	11	38.9	38.9	38.9	64.132	0	60532000	63	3.62898	0	3.4182	12.5087	P14866;A6NIT8;B4DVF8;B4DPK8;Q5JB52;B7WPG3;Q8WVV9-4;C9J9G0;Q8WVV9	P14866;A6NIT8	Heterogeneous nuclear ribonucleoprotein L	HNRNPL	521
19.8233	21.2081	21.619	15.8208	17.4604	17.0321				+	ER_IgG	12	12	12	27.3	27.3	27.3	79.994	0	43577000	47	2.30632	0.00130526	4.11236	5.61642	P17655;B7ZA96;H0Y323;C9JWY7	P17655;B7ZA96;H0Y323	Calpain-2 catalytic subunit	CAPN2	531
18.4958	18.5598	18.847	15.7174	16.2326	16.9078				+	ER_IgG	3	3	3	20.1	20.1	20.1	21.397	0	11100000	12	2.53932	0.00149398	2.34824	6.50088	P18621;B4E3C2	P18621;B4E3C2	60S ribosomal protein L17	RPL17	535
20.2029	19.7658	21.071	16.6302	17.7754	17.3944				+	ER_IgG	16	14	14	32.6	31.1	31.1	66.408	0	39494000	44	2.41999	0.00137778	3.07991	6.03439	P20700;E9PBF6	P20700;E9PBF6	Lamin-B1	LMNB1	536
21.0225	20.088	20.5526	16.9591	17.8493	17.6218				+	ER_IgG	9	9	9	47.6	47.6	47.6	26.559	0	37716000	37	2.90035	0	3.07764	8.10822	P21266;E9PLF1;E9PHN7;E9PEM9;E9PHN6;Q5T8Q9;P46439;P28161;F6XZQ7;Q5T8R1;A6NGW8	P21266	Glutathione S-transferase Mu 3	GSTM3	537
20.4224	19.8146	19.7348	16.4514	16.4424	16.5644				+	ER_IgG	7	7	7	54.9	54.9	54.9	20.567	0	24758000	17	4.03686	0	3.50455	15.882	P21291;E9PS42;E9PND2;B3KVC9;E9PP21	P21291;E9PS42;E9PND2;B3KVC9;E9PP21	Cysteine and glycine-rich protein 1	CSRP1	538
24.0415	23.0331	23.6395	18.6665	16.1215	17.9981				+	ER_IgG	58	58	55	31.9	31.9	30.6	276.55	0	292270000	271	2.73246	0	5.97605	7.32167	Q5HY54;P21333-2;P21333;A6NDY9;E9PHF0;F8WE98;E7EWU2;H0Y5C6	Q5HY54;P21333-2;P21333;A6NDY9	Filamin-A	FLNA	539
18.663	19.8615	19.9923	16.6523	15.6959	17.4301				+	ER_IgG	12	12	12	16.2	16.2	16.2	107.77	0	21266000	34	1.94556	0.00227523	2.91282	4.43983	P22102;B4DJ93;P22102-2;C9JBJ1;C9JTV6;F8WD69;C9JZG2;C9JKQ7	P22102;B4DJ93	Trifunctional purine biosynthetic protein adenosine-3;Phosphoribosylamine--glycine ligase;Phosphoribosylformylglycinamidine cyclo-ligase;Phosphoribosylglycinamide formyltransferase	GART	541
19.7419	21.0507	20.1661	16.9086	16.959	17.6647				+	ER_IgG	9	9	9	45.3	45.3	45.3	26.688	0	36034000	33	2.6325	0.00172222	3.14212	6.88625	P23396;E9PL09;F2Z2S8;H0YF32;H0YCJ7;E9PPU1;E9PL45;H0YEU2;E9PQ96;E9PSF4;E9PJH4;E9PK82;H0YES8;E9PQX2	P23396;E9PL09;F2Z2S8;H0YF32;H0YCJ7;E9PPU1;E9PL45;H0YEU2	40S ribosomal protein S3	RPS3	546
19.3985	19.5817	19.2033	16.5525	17.5139	18.063				+	ER_IgG	7	7	7	19.4	19.4	19.4	47.716	0	16305000	31	1.94481	0.00225455	2.01801	4.4376	P23526;F5H737	P23526;F5H737	Adenosylhomocysteinase	AHCY	547
22.5582	23.7614	23.5427	15.9471	20.3132	20.3769				+	ER_IgG	19	19	19	45.8	45.8	45.8	59.75	0	191990000	91	1.36211	0.00979021	4.40842	2.91546	P25705;A8K092	P25705;A8K092	ATP synthase subunit alpha, mitochondrial	ATP5A1	554
19.0906	19.8258	20.0931	16.4615	18.6306	16.5836				+	ER_IgG	5	5	5	25.1	25.1	25.1	24.261	0	22358000	22	1.48135	0.00759712	2.44459	3.1965	P26373;F5H1S2	P26373;F5H1S2	60S ribosomal protein L13	RPL13	557
19.6859	19.3796	19.5378	16.6972	17.2124	17.7107				+	ER_IgG	8	6	6	37.3	27.3	27.3	24.033	0	20146000	14	2.79687	0	2.32769	7.61497	P26583;D6R9A6	P26583;D6R9A6	High mobility group protein B2	HMGB2	558
21.1901	20.3705	20.1303	17.838	17.4327	16.5473				+	ER_IgG	9	9	9	25.6	25.6	25.6	57.221	0	38523000	30	2.56533	0.00153086	3.29099	6.60654	P26599;P26599-2;Q9BUQ0;A6NLN1;B1ALY2;B4DI28;Q9UKA9-5;Q9UKA9-6;O95758-1;B1ALY5;Q9UKA9;Q9UKA9-2;Q9UKA9-4;Q9UKA9-3;O95758-2;B4DSS8;O95758;O95758-5;O95758-4	P26599;P26599-2;Q9BUQ0	Polypyrimidine tract-binding protein 1	PTBP1	559
19.5363	19.8524	20.4872	17.8941	17.6802	18.031				+	ER_IgG	4	4	4	41.3	41.3	41.3	15.693	0	22132000	28	2.66433	0	2.0902	7.0224	P29373;Q5SYZ4	P29373;Q5SYZ4	Cellular retinoic acid-binding protein 2	CRABP2	563
18.5654	18.8015	18.1706	16.7183	16.6505	16.6903				+	ER_IgG	4	4	4	45.5	45.5	45.5	21.057	0	9938200	18	3.22775	0	1.82613	9.86695	P30086;B4DRT4	P30086;B4DRT4	Phosphatidylethanolamine-binding protein 1;Hippocampal cholinergic neurostimulating peptide	PEBP1	567
19.6755	19.7924	19.6959	17.727	18.0763	16.2398				+	ER_IgG	10	10	10	22.3	22.3	22.3	62.639	0	21559000	23	1.86576	0.00210169	2.37355	4.20672	P31948;F5H0T1;G3XAD8;F5H783;H0YGI8;F5GXD8	P31948;F5H0T1;G3XAD8	Stress-induced-phosphoprotein 1	STIP1	573
21.864	20.1463	21.6693	20.5472	16.3105	17.9732				+	ER_IgG	6	6	6	82.9	82.9	82.9	11.74	0	71040000	29	1.02837	0.027425	2.94958	2.19016	P31949	P31949	Protein S100-A11	S100A11	574
21.3899	21.0487	21.2281	17.5153	18.5191	18.5616				+	ER_IgG	9	9	9	51.5	51.5	51.5	29.804	0	50217000	44	2.97818	0	3.02356	8.49799	P35232;C9JZ20;E7ESE2;E9PCW0;C9JW96;B4DY47;D6RBK0	P35232;C9JZ20;E7ESE2;E9PCW0;C9JW96;B4DY47;D6RBK0	Prohibitin	PHB	577
20.2444	21.2082	21.4223	15.4884	17.2918	16.0991				+	ER_IgG	18	18	18	13.4	13.4	13.4	226.53	0	41892000	53	2.72106	0	4.66521	7.27081	P35579;P35579-2;H0Y3P4;Q7Z406-5;F2Z2S7;Q7Z406-4;F2Z2U9;Q3MIV8;Q3MNF0;P35749;P35580;Q3MNF1;P35580-2;F8W6L6;Q7Z406;P35580-3;Q7Z406-6;F8VTL3;F2Z2U8;B1PS43;Q7Z406-2;G8JLL9;B1AH99;E7ERA5;Q5BKV1	P35579;P35579-2	Myosin-9	MYH9	580
18.4777	18.4267	19.7821	15.9869	17.0702	16.444				+	ER_IgG	4	4	4	24.1	24.1	24.1	22.391	0	11999000	9	1.93465	0.00221429	2.39514	4.40744	P37802	P37802	Transgelin-2	TAGLN2	583
20.175	20.439	20.7868	16.1543	17.3136	17.719				+	ER_IgG	7	7	7	30.5	30.5	30.5	35.503	0	33371000	22	2.61033	0.00165333	3.40464	6.79282	P40926;E9PDB2;G3XAL0	P40926;E9PDB2;G3XAL0	Malate dehydrogenase, mitochondrial;Malate dehydrogenase	MDH2	588
18.6944	18.7926	18.8216	16.6197	16.4089	16.6181				+	ER_IgG	3	3	3	15.3	15.3	15.3	30.727	0	8436200	8	5.00122	0	2.22067	27.7913	P48507	P48507	Glutamate--cysteine ligase regulatory subunit	GCLM	598
25.1527	23.3577	24.6629	16.4997	16.8957	17.8235				+	ER_IgG	91	91	91	53.5	53.5	53.5	273.42	0	856980000	426	3.4143	0	7.31811	11.0217	P49327;F5H0D4;H0Y3D1;P28340;E7EVW0	P49327	Fatty acid synthase;[Acyl-carrier-protein] S-acetyltransferase;[Acyl-carrier-protein] S-malonyltransferase;3-oxoacyl-[acyl-carrier-protein] synthase;3-oxoacyl-[acyl-carrier-protein] reductase;3-hydroxyacyl-[acyl-carrier-protein] dehydratase;Enoyl-[acyl-carrier-protein] reductase;Oleoyl-[acyl-carrier-protein] hydrolase	FASN	602
20.41	21.531	20.9232	16.8384	16.9512	18.1204				+	ER_IgG	10	10	10	30.8	30.8	30.8	49.541	0	47093000	37	2.65666	0	3.6514	6.98938	P49411	P49411	Elongation factor Tu, mitochondrial	TUFM	603
19.2669	19.2045	19.3555	15.9142	16.8683	17.3744				+	ER_IgG	5	5	5	26.4	26.4	26.4	28.994	0	15781000	14	2.39525	0.00133333	2.5567	5.94132	P50402;Q5HY57	P50402;Q5HY57	Emerin	EMD	609
19.0073	19.7191	19.3524	16.9934	17.9444	16.4533				+	ER_IgG	4	4	4	13.3	13.3	13.3	41.331	0	15914000	19	2.00714	0.00118095	2.22922	4.62598	P50502;F6VDH7;Q3KNR6;Q8IZP2;Q8NFI4	P50502;F6VDH7;Q3KNR6;Q8IZP2;Q8NFI4	Hsc70-interacting protein;Putative protein FAM10A4;Putative protein FAM10A5	ST13;ST13P4;ST13P5	610
22.0261	21.5737	21.1562	17.3607	16.9268	16.1393				+	ER_IgG	14	14	14	28.7	28.7	28.7	73.62	0	136040000	51	3.40056	0	4.77638	10.9324	P52272-2;P52272;Q59ES8;F5H7Z1	P52272-2;P52272;Q59ES8;F5H7Z1	Heterogeneous nuclear ribonucleoprotein M	HNRNPM	613
20.5591	20.4728	20.2175	19.5882	17.3596	16.5716				+	ER_IgG	8	6	6	30.1	23.6	23.6	45.671	0	34493000	30	1.3266	0.00972222	2.57665	2.83426	P52597;B4DKS8	P52597;B4DKS8	Heterogeneous nuclear ribonucleoprotein F;Heterogeneous nuclear ribonucleoprotein F, N-terminally processed	HNRNPF	614
19.8517	19.3645	19.9243	18.1034	17.1727	16.0783				+	ER_IgG	9	9	9	28.6	28.6	28.6	46.153	0	20512000	30	1.87984	0.00211966	2.59533	4.24721	P60842;E7EQG2;Q14240;Q14240-2;B4E102;E7EMV8;B4DKP9;E9PBH4;F8WE11;Q9NZE6;P38919	P60842	Eukaryotic initiation factor 4A-I	EIF4A1	621
18.3485	19.1217	19.2997	17.3299	17.5471	15.7887				+	ER_IgG	4	4	4	22.5	22.5	22.5	22.541	0	12026000	20	1.504	0.00782222	2.03475	3.25145	P61026;H0YMN7;B4E390;B4DTA6;E7EWA5;F5H157;H0YNE9;F5GY21;Q9H0U4;Q92928;Q15286;P62820;Q92930;P61006;P59190-2;P59190;H0YLJ8;H0YL94;C9JB90;F5GXN4;E9PI18;C9JU14;C9JFM7;E9PJQ5;E9PRF7;Q6PIK3;E9PNB9;P62820-3;E7ETK2;E9PS06;P62820-2;F5GZB1;G3V562;E9PBQ0;Q6MZH2;G3V196;H0YDK7;E9PMJ1;E9PLD0;A8MUU7;E7END7;B7Z8M7;F5H668;E9PMZ4;A6NDJ8;A8MSP2;A8MXF5;A8MTC6;A8MZI4;B7Z3L0;H0YGL6;P51153;Q15771;Q9NRW1;P20340-2;P20340…	P61026;H0YMN7;B4E390;B4DTA6;E7EWA5;F5H157;H0YNE9;F5GY21;Q9H0U4;Q92928;Q15286;P62820;Q92930;P61006;P59190-2;P59190	Ras-related protein Rab-10;Ras-related protein Rab-35;Ras-related protein Rab-1B;Putative Ras-related protein Rab-1C;Ras-related protein Rab-1A;Ras-related protein Rab-8B;Ras-related protein Rab-8A;Ras-related protein Rab-15	RAB10;RAB8B;RAB35;RAB1B;RAB1C;RAB1A;RAB8A;RAB15	623
22.8596	22.4773	22.8732	20.9555	20.2024	20.5975				+	ER_IgG	16	16	16	40.2	40.2	40.2	47.557	0	197580000	113	2.97776	0	2.15157	8.49584	Q5T6W5;P61978-3;P61978;P61978-2;Q5T6W2;B4DFF1;Q5T6W1	Q5T6W5;P61978-3;P61978;P61978-2;Q5T6W2;B4DFF1;Q5T6W1	Heterogeneous nuclear ribonucleoprotein K	HNRNPK	630
19.3195	20.3198	20.1466	17.1879	19.0645	17.3628				+	ER_IgG	8	8	8	33.1	33.1	33.1	29.597	0	30807000	24	1.42181	0.00811268	2.0569	3.05452	P62701;Q8TD47;C9JEH7;P22090;A6NH36;C9JQ55	P62701;Q8TD47	40S ribosomal protein S4, X isoform;40S ribosomal protein S4, Y isoform 2	RPS4X;RPS4Y2	643
18.4578	18.7265	19.3403	16.6133	17.1372	17.1343				+	ER_IgG	5	5	5	24.9	24.9	24.9	28.68	0	12944000	12	2.40784	0.00134783	1.87996	5.98855	P62753;A2A3R7;A2A3R5	P62753;A2A3R7;A2A3R5	40S ribosomal protein S6	RPS6	646
18.6201	18.776	19.4878	16.89	17.1794	16.7859				+	ER_IgG	2	2	2	13.4	13.4	13.4	24.831	0	13041000	16	2.63227	0.00169863	2.00952	6.88527	P62906	P62906	60S ribosomal protein L10a	RPL10A	650
24.4777	24.5072	24.4113	22.1273	21.6225	21.8049				+	ER_IgG	13	13	13	74.5	74.5	74.5	18.012	0	559580000	150	4.19278	0	2.61384	17.3922	P62937;B4DM82;Q567Q0;F8WE65;C9J5S7;Q9Y536;F5H284;E5RIZ5;A2BFH1	P62937;B4DM82;Q567Q0;F8WE65;C9J5S7	Peptidyl-prolyl cis-trans isomerase A;Peptidyl-prolyl cis-trans isomerase A, N-terminally processed;Peptidyl-prolyl cis-trans isomerase	PPIA	652
19.7128	19.9701	20.2589	15.8918	16.7463	16.9287				+	ER_IgG	4	4	4	30.1	30.1	30.1	17.965	0	24851000	16	3.19973	0	3.4584	9.70368	P62979;F5H6Q2;P62987;F5GYU3;F5H2Z3;F5H265;F5H7Y5;B4DV12;F5H388;F5H747;F5GXK7;P0CG47;Q96C32;F5H7K6;F5H041;P0CG48;F5GYX6;F5H4D8;F5GZ39	P62979;F5H6Q2;P62987;F5GYU3;F5H2Z3;F5H265;F5H7Y5;B4DV12;F5H388;F5H747;F5GXK7;P0CG47;Q96C32;F5H7K6;F5H041;P0CG48;F5GYX6;F5H4D8	Ubiquitin-40S ribosomal protein S27a;Ubiquitin;40S ribosomal protein S27a;Ubiquitin-60S ribosomal protein L40;Ubiquitin;60S ribosomal protein L40;Polyubiquitin-B;Ubiquitin;Polyubiquitin-C;Ubiquitin	RPS27A;UBC;UBA52;UBB	653
20.1125	20.5709	21.1681	16.0494	16.3555	17.5656				+	ER_IgG	9	9	9	46.1	46.1	46.1	27.745	0	35223000	23	2.69138	0	3.96034	7.13989	P63104;B0AZS6;E7EX29;E7ESK7;E7EX24;B7Z2E6;H0YB80;E5RGE1;E5RIR4;E9PD24;E7EVZ2	P63104;B0AZS6;E7EX29;E7ESK7;E7EX24	14-3-3 protein zeta/delta	YWHAZ	654
21.2029	20.7024	21.263	18.5321	16.9621	18.11				+	ER_IgG	8	8	8	63	63	63	16.832	0	67283000	46	2.50294	0.00145882	3.18807	6.35555	P63241;P63241-2;Q6IS14;F8WCJ1;C9J7B5;C9J4W5;Q9GZV4	P63241;P63241-2;Q6IS14;F8WCJ1;C9J7B5;C9J4W5;Q9GZV4	Eukaryotic translation initiation factor 5A-1;Eukaryotic translation initiation factor 5A-1-like;Eukaryotic translation initiation factor 5A-2	EIF5A;EIF5AL1;EIF5A2	658
23.7846	24.6214	24.4569	21.0655	22.5448	22.2054				+	ER_IgG	12	12	5	43.1	43.1	22.7	50.184	0	577710000	128	1.98464	0.00115888	2.34901	4.55729	Q5VTE0;P68104;Q6IQ15;F8W6I0;Q5JR01;A6PW80;E7EPH7	Q5VTE0;P68104;Q6IQ15;F8W6I0	Putative elongation factor 1-alpha-like 3;Elongation factor 1-alpha 1	EEF1A1P5;EEF1A1	662
26.2669	26.4178	26.864	20.86	23.0532	22.5295				+	ER_IgG	27	27	0	73.4	73.4	0	50.151	0	2194700000	273	2.50813	0.00147619	4.36866	6.37609	P68363;F8VWX4;E7ET24	P68363	Tubulin alpha-1B chain	TUBA1B	663
21.6736	21.2482	22.4284	17.3387	17.0177	16.5431				+	ER_IgG	25	4	3	68.1	15.5	12.1	49.83	0	86162000	40	3.50061	0	4.8169	11.598	P68371;P04350;B4DJ43;B4DFH6;Q3ZCM7;F8W813	P68371;P04350;B4DJ43	Tubulin beta-4B chain;Tubulin beta-4A chain	TUBB4B;TUBB4A	664
18.546	19.019	19.4954	16.5901	16.3451	15.5099				+	ER_IgG	4	4	4	19.9	19.9	19.9	38.324	0	16434000	19	2.59554	0.00156962	2.87179	6.73111	Q00796;B7Z3A6;H0YKB3;H0YLA4	Q00796;B7Z3A6;H0YKB3;H0YLA4	Sorbitol dehydrogenase	SORD	675
22.9945	24.2512	23.1269	17.2884	18.1258	18.0463				+	ER_IgG	27	27	27	68.6	68.6	68.6	51.804	0	330990000	180	3.5228	0	5.63738	11.7508	Q02790;F5H1U3;H0YFG2;F5H120	Q02790	Peptidyl-prolyl cis-trans isomerase FKBP4;Peptidyl-prolyl cis-trans isomerase FKBP4, N-terminally processed	FKBP4	680
18.8592	18.9589	18.5472	16.5564	16.9322	17.1592				+	ER_IgG	3	3	3	12.9	12.9	12.9	27.744	0	12733000	8	3.04764	0	1.90582	8.86022	Q07955;Q07955-3;Q07955-2	Q07955;Q07955-3;Q07955-2	Serine/arginine-rich splicing factor 1	SRSF1	690
21.0153	21.3832	20.8774	18.4485	17.6443	16.7055				+	ER_IgG	25	25	25	24.7	24.7	24.7	140.96	0	63968000	92	2.57405	0.00155	3.49253	6.64229	Q08211;F5GXA5;Q08211-2	Q08211	ATP-dependent RNA helicase A	DHX9	691
23.2341	24.2534	24.1926	15.9867	17.3442	17.4957				+	ER_IgG	71	71	71	30.3	30.3	30.3	629.09	0	410480000	248	3.5494	0	6.95116	11.9364	Q09666;Q8N274;E9PQE3;E9PJZ0;E9PKR9;E9PJC6;E9PLK4;A1A586	Q09666	Neuroblast differentiation-associated protein AHNAK	AHNAK	694
19.1324	19.3995	19.342	17.1329	16.6636	17.1533				+	ER_IgG	7	7	7	17.5	17.5	17.5	77.744	0	13818000	15	3.67728	0	2.30804	12.8688	Q13033-2;Q13033;G3V3G7;G3V340	Q13033-2;Q13033	Striatin-3	STRN3	696
19.6177	19.7682	19.3889	16.4187	16.7271	17.6664				+	ER_IgG	5	5	5	36.6	36.6	36.6	20.811	0	19963000	20	2.60881	0.00163158	2.65421	6.78648	Q13185;C9JMM0;B8ZZ43;B5MD17;P83916;E9PCS5;G3V1X9;P45973	Q13185	Chromobox protein homolog 3	CBX3	698
21.3035	21.2523	21.1188	16.4509	17.0349	17.2039				+	ER_IgG	20	20	20	42	42	42	88.549	0	64636000	68	4.29374	0	4.32834	18.4441	Q13263;Q13263-2	Q13263;Q13263-2	Transcription intermediary factor 1-beta	TRIM28	700
21.992	21.8108	21.9748	16.9211	16.9832	18.4947				+	ER_IgG	17	17	17	39.1	39.1	39.1	61.585	0	102350000	74	3.0007	0	4.45955	8.6139	Q14247;Q96H99;Q8N707;B4E358;E9PKG3;E9PP90;H0YCD9;H0YEV2	Q14247;Q96H99;Q8N707	Src substrate cortactin	CTTN	705
20.3282	20.3375	20.4808	16.7125	16.8333	18.1609				+	ER_IgG	11	11	11	21.4	21.4	21.4	90.828	0	32431000	45	2.59858	0.00158974	3.14658	6.74375	Q14BN4-2;Q14BN4-3;Q14BN4;Q14BN4-6;Q14BN4-7;F6Y5M1;Q14BN4-4;Q14BN4-5;B7Z964;Q14BN4-8;B7Z863;C9JA20;C9JCH4;C9JPE6	Q14BN4-2;Q14BN4-3;Q14BN4;Q14BN4-6;Q14BN4-7;F6Y5M1;Q14BN4-4	Sarcolemmal membrane-associated protein	SLMAP	709
25.6159	24.6989	23.7999	16.9865	18.0077	16.1302				+	ER_IgG	60	60	0	38.9	38.9	0	228.53	0	662710000	373	3.27634	0	7.66341	10.1562	Q15154;H0YBA1;A6NNN6	Q15154	Pericentriolar material 1 protein	PCM1	715
22.3898	21.7834	22.6915	20.0607	17.4494	17.0144				+	ER_IgG	9	9	7	43.3	43.3	34.6	37.497	0	101400000	55	1.85055	0.00294215	4.11342	4.16331	Q15365	Q15365	Poly(rC)-binding protein 1	PCBP1	718
20.4299	19.7009	19.7965	18.907	17.4751	16.5587				+	ER_IgG	11	11	7	23.5	23.5	16.8	72.371	0	38068000	39	1.49597	0.00776471	2.32883	3.23192	Q92841-1;Q92841-3;Q92841;Q59F66;Q92841-2;C9JMU5;G5E9L5;Q9UQL5	Q92841-1;Q92841-3;Q92841;Q59F66;Q92841-2;C9JMU5	Probable ATP-dependent RNA helicase DDX17	DDX17	740
22.1542	22.5705	22.6735	16.8179	16.6418	17.0522				+	ER_IgG	16	16	16	36.2	36.2	36.2	59.747	0	124540000	92	5.03781	0	5.62874	28.3853	Q8TAA9-2;Q8TAA9	Q8TAA9-2;Q8TAA9	Vang-like protein 1	VANGL1	768
19.3574	18.804	18.251	16.8721	16.856	17.2394				+	ER_IgG	8	8	8	12.3	12.3	12.3	89.804	0	11570000	18	2.21278	0.00127835	1.81493	5.29047	Q8WXW3;F5H337;Q8WXW3-2;H0Y2S6	Q8WXW3;F5H337	Progesterone-induced-blocking factor 1	PIBF1	775
20.0103	19.0612	18.475	15.8653	17.2676	16.9434				+	ER_IgG	6	6	5	12.4	12.4	10	69.491	0	12815000	19	1.80706	0.00289431	2.49008	4.04083	Q96PK6;D6RGD8;Q2PYN1;F8WDX3;F2Z2W2;Q96PK6-2;B8ZZ74	Q96PK6	RNA-binding protein 14	RBM14	786
22.8552	21.9187	21.7742	16.1775	17.3035	17.359				+	ER_IgG	10	10	10	32.7	32.7	32.7	62.022	0	89288000	48	3.2853	0	5.23602	10.2104	Q96S66;Q96S66-4;Q96S66-3;Q96S66-2;Q5T1P5	Q96S66;Q96S66-4;Q96S66-3;Q96S66-2	Chloride channel CLIC-like protein 1	CLCC1	788
21.783	21.5455	21.5107	17.4807	16.4436	17.254				+	ER_IgG	11	11	11	64.5	64.5	64.5	26.21	0	82052000	37	3.81592	0	4.55362	13.9585	Q9HB71;Q5R370;B3KSF1;B2ZWH1;Q9HB71-2	Q9HB71;Q5R370;B3KSF1	Calcyclin-binding protein	CACYBP	805
23.0924	21.9874	21.0929	16.3243	18.032	17.5596				+	ER_IgG	29	29	1	34.4	34.4	1.9	121.85	0	109300000	133	2.45499	0.00139326	4.7523	6.1682	Q9UPN4-2;Q9UPN4-3	Q9UPN4-2;Q9UPN4-3	5-azacytidine-induced protein 1	AZI1	831
21.0017	21.2388	21.1368	16.7077	16.6052	16.3648				+	ER_IgG	7	7	7	50.3	50.3	50.3	22.318	0	46967000	32	5.50745	0	4.56653	37.2288	Q9Y3A3-2;Q9Y3A3-3;Q9Y3A3;B4DM50	Q9Y3A3-2;Q9Y3A3-3;Q9Y3A3;B4DM50	MOB-like protein phocein	MOB4	839

## Sheet: SUM44-LTED
ER_1	ER_2	ER_3	IgG_1	IgG_2	IgG_3	Only identified by site	Reverse	Potential contaminant	Student's T-test Significant ER_IgG	Student's T-test significant	Peptides	Razor + unique peptides	Unique peptides	Sequence coverage [%]	Unique + razor sequence coverage [%]	Unique sequence coverage [%]	Mol. weight [kDa]	Q-value	Intensity	MS/MS Count	-Log Student's T-test p-value ER_IgG	Student's T-test q-value ER_IgG	Student's T-test Difference ER_IgG	Student's T-test Test statistic ER_IgG	Protein IDs	Majority protein IDs	Protein names	Gene names	id
#!{Type}E	E	E	E	E	E	C	C	C	C	C	N	N	N	N	N	N	N	N	N	N	N	N	N	N	T	T	T	T	T
#!{C:Grouping}ER	ER	ER	IgG	IgG	IgG
21.2468	20.318	21.2409	16.405	16.7715	18.3044				+	ER_IgG	3	3	2	2.9	2.9	2.2	187.76	0	52888000	25	2.33851	0.00307317	3.77496	5.7323	F8VZD8;F8VW91;F8VSI2;A6H8M8;Q5JNX2;B0V2C8;B0UZ83;F8VX64;F8VNV9;F5GXS0;P0C0L5;P0C0L4;Q6U2E9;A2BHY4;F8VWK3	F8VZD8;F8VW91;F8VSI2;A6H8M8;Q5JNX2;B0V2C8;B0UZ83;F8VX64;F8VNV9;F5GXS0;P0C0L5;P0C0L4;Q6U2E9;A2BHY4	Complement C4-A;Complement C4 beta chain;Complement C4-A alpha chain;C4a anaphylatoxin;C4b-A;C4d-A;Complement C4 gamma chain;Complement C4-B;Complement C4 beta chain;Complement C4-B alpha chain;C4a anaphylatoxin;C4b-B;C4d-B;Complement C4 gamma chain	C4A;C4B	5
21.1434	20.2846	21.0933	17.152	16.6865	17.2703				+	ER_IgG	7	5	5	29.9	21.3	21.3	38.15	0	28532000	20	3.48794	0.00609524	3.80415	11.5117	F8VYL7;A8K7X6;Q15366;Q6IPF4;B4DRD7;B4DLC0;G3V0E8;F8VZX2;B4DXP5;Q68Y55;Q32Q82;F8VXH9;F8VWQ4;F8VRG9;F8W0G4;F8W1G6;P57721-2;P57721-3;P57721-5;E9PFP8;A8MX33;P57721-4;P57721;F8VRH0;F8VTZ0	F8VYL7;A8K7X6;Q15366;Q6IPF4;B4DRD7;B4DLC0;G3V0E8;F8VZX2;B4DXP5;Q68Y55;Q32Q82;F8VXH9;F8VWQ4;F8VRG9;F8W0G4	Poly(rC)-binding protein 2	PCBP2	24
19.3647	18.8662	19.1103	17.149	16.2484	16.5827				+	ER_IgG	3	3	3	31.7	31.7	31.7	22.964	0	8854400	7	2.91659	0.00572727	2.45375	8.18818	A8K8G0;Q5SZ08;P51858;Q5SZ07	A8K8G0;Q5SZ08;P51858;Q5SZ07	Hepatoma-derived growth factor	HDGF	25
20.6536	20.931	20.5428	17.0055	15.95	17.2281				+	ER_IgG	10	10	10	31	31	31	66.193	0	30259000	33	3.19775	0.00412903	3.98126	9.69219	O75083;A8MVA9;D6RD66;O75083-3;B4DY05	O75083;A8MVA9;D6RD66;O75083-3;B4DY05	WD repeat-containing protein 1	WDR1	29
19.8902	20.1469	19.9482	16.4754	16.5813	17.3757				+	ER_IgG	8	8	8	13.2	13.2	13.2	94.622	0	13351000	21	3.38177	0.00533333	3.1843	10.8115	P43243;A8MXP9;D6REM6;D6R991;B3KM87;B7ZAV5;H0Y8T4;D6RBI2;D6RBK5;D6RE02;D6RIA2;Q68E03;D6RB45;D6R9F3;D6RAM9;D6RAY2;D6RBS2;D6RCM3;D6REK4;D6R8Z5	P43243;A8MXP9;D6REM6;D6R991;B3KM87;B7ZAV5	Matrin-3	MATR3	33
23.7043	23.3188	21.5103	16.975	15.8218	15.8403				+	ER_IgG	15	15	13	38.1	38.1	35.5	42.823	0	109570000	82	2.98675	0.00328205	6.63209	8.54193	Q99733;F5HFY4;A8MZ22;C9JZI7;C9J6D1;E9PNW0;E9PJJ2;E9PS34;E9PNJ7;A8MXH2;E9PKT8;E9PP22;H0YCI4;E9PKI2;C9J1B1	Q99733;F5HFY4;A8MZ22;C9JZI7;C9J6D1;E9PNW0;E9PJJ2;E9PS34;E9PNJ7;A8MXH2;E9PKT8	Nucleosome assembly protein 1-like 4	NAP1L4;NAP1L4b	35
22.0441	21.4994	22.7027	17.622	15.7482	19.0631				+	ER_IgG	51	49	47	29.8	29	27.7	275.66	0	183800000	186	1.96923	0.00225	4.6043	4.5107	O75369-2;Q60FE7;O75369;B2ZZ83;O75369-6;O75369-3;E7EN95;O75369-7;O75369-5;O75369-4;Q8WXT3	O75369-2;Q60FE7;O75369;B2ZZ83;O75369-6;O75369-3;E7EN95;O75369-7;O75369-5;O75369-4	Filamin-B	FLNB	48
20.2559	19.7342	20.6431	17.3084	15.4874	16.8438				+	ER_IgG	11	11	11	17.6	17.6	17.6	88.161	0	36561000	23	2.42217	0.00345205	3.6645	6.04268	B4DVU3;B4DDN4;B4DVQ5;Q99613;B4DRU0;C9J1F3;F5GZC5;F5H4V1;B5ME19;C9JJ55;F5H1I1;F5GZ22	B4DVU3;B4DDN4;B4DVQ5;Q99613;B4DRU0;C9J1F3;F5GZC5;F5H4V1;B5ME19;C9JJ55;F5H1I1;F5GZ22	Eukaryotic translation initiation factor 3 subunit C;Eukaryotic translation initiation factor 3 subunit C-like protein	EIF3C;EIF3CL	59
19.8834	20.3753	20.6348	18.0047	16.3254	17.2792				+	ER_IgG	5	5	0	26.3	26.3	0	33.834	0	11713000	14	2.35625	0.00318987	3.0947	5.79696	B4DK69;P52895;B4DKR9;H0Y804;E9PBP5;P17516	B4DK69;P52895;B4DKR9	Aldo-keto reductase family 1 member C2	AKR1C2	76
18.512	19.0132	18.9008	17.0049	14.6739	17.1236				+	ER_IgG	3	3	3	20.8	20.8	20.8	22.793	0	5844400	6	1.45367	0.00548052	2.54121	3.13008	B4DLR8;B7ZAD1;P15559	B4DLR8;B7ZAD1;P15559	NAD(P)H dehydrogenase [quinone] 1	NQO1	82
19.1681	20.6595	18.9778	16.2768	16.3394	16.6449				+	ER_IgG	4	4	4	17.7	17.7	17.7	38.438	0	21537000	11	2.37096	0.00331579	3.18141	5.85109	Q9Y3F4;B4DNJ6;B0AZV0;H0YH33	Q9Y3F4;B4DNJ6;B0AZV0	Serine-threonine kinase receptor-associated protein	STRAP	85
20.1479	20.74	19.713	16.855	16.5435	15.9713				+	ER_IgG	3	3	3	30.8	30.8	30.8	14.958	0	18852000	12	3.16279	0.00376471	3.7437	9.4922	B4DP21;B4DP11;Q15185;B4DDC6;B4DHP2	B4DP21;B4DP11;Q15185	Prostaglandin E synthase 3	PTGES3	86
20.8679	21.2994	20.7977	17.0086	16.0925	18.1841				+	ER_IgG	9	9	9	27.1	27.1	27.1	50.793	0	44686000	36	2.4699	0.0035493	3.89327	6.22594	F5H7U0;B4DQJ8;P52209;F5H0L3;B4DV68	F5H7U0;B4DQJ8;P52209;F5H0L3	6-phosphogluconate dehydrogenase, decarboxylating	PGD	88
19.3707	19.4878	19.5052	18.1382	14.6887	17.4323				+	ER_IgG	3	3	3	22.7	22.7	22.7	13.373	0	18931000	14	1.20576	0.00881395	2.70149	2.56565	P60866;B4DW28;E5RIP1;E5RJX2;G3XAN0	P60866;B4DW28;E5RIP1;E5RJX2	40S ribosomal protein S20	RPS20	95
22.5016	23.0622	21.8973	19.8363	15.1557	17.3035				+	ER_IgG	7	7	7	33.2	33.2	33.2	28.916	0	94815000	41	1.65317	0.00255882	5.05525	3.62671	G3V4W0;B4DY08;G3V4C1;P07910-2;G3V576;P07910-4;B2R603;G3V2Q1;P07910;G3V5X6;G3V3K6;G3V251;G3V555;G3V575;B4DSU6;G3V4M8;G3V2D6;P07910-3;G3V2H6;Q569J8;G3V5V7;G8JL89;O60812	G3V4W0;B4DY08;G3V4C1;P07910-2;G3V576;P07910-4;B2R603;G3V2Q1;P07910;G3V5X6;G3V3K6;G3V251;G3V555;G3V575;B4DSU6	Heterogeneous nuclear ribonucleoproteins C1/C2	HNRNPC	99
19.3911	19.4242	19.8144	16.9603	14.9775	17.808				+	ER_IgG	4	4	4	35.8	35.8	35.8	16.62	0	13450000	12	1.5981	0.0033007	2.96129	3.48535	B4DYA6;P60981;F6RFD5	B4DYA6;P60981;F6RFD5	Destrin	DSTN	100
19.7586	19.8148	19.3231	16.611	17.0183	18.0437				+	ER_IgG	9	9	9	21	21	21	66.231	0	11811000	21	2.21777	0.00273913	2.40782	5.30745	B4E0X8;Q96AE4;Q96AE4-2;F8W7W2;E9PEB5;B4DT31;C9JSZ1;Q96I24-2;A6NJ37;Q96I24	B4E0X8;Q96AE4;Q96AE4-2;F8W7W2;E9PEB5;B4DT31	Far upstream element-binding protein 1	FUBP1	104
21.1008	21.6415	20.2413	20.1766	17.0328	16.9474				+	ER_IgG	3	3	2	24.2	24.2	24.2	14.203	0	37329000	14	1.21488	0.00891765	2.9423	2.58554	B4E241;P84103	B4E241;P84103	Serine/arginine-rich splicing factor 3	SFRS3;SRSF3	107
23.3772	23.1656	21.4704	16.8782	15.9824	17.3154				+	ER_IgG	27	27	27	36.4	36.4	36.4	102.44	0	127910000	107	2.93126	0.00304762	5.94572	8.26103	B5MCW9;Q9HC35;B5MBZ0;F2Z2U0;F2Z2B5	B5MCW9;Q9HC35;B5MBZ0;F2Z2U0	Echinoderm microtubule-associated protein-like 4	EML4	115
21.3631	21.5213	20.8654	17.227	15.7837	18.0882				+	ER_IgG	3	3	3	9.8	9.8	9.8	46.228	0	57822000	16	2.41561	0.00340541	4.21699	6.01783	B7Z500;Q9Y383-2;Q9Y383;B7Z4Q3;C9JWT3;B8ZZ12;A8MYV2;Q9NQ29-2;Q9NQ29-3;Q9NQ29	B7Z500;Q9Y383-2;Q9Y383;B7Z4Q3;C9JWT3	Putative RNA-binding protein Luc7-like 2;UPF0562 protein C7orf55	LUC7L2;C7orf55	127
20.1438	19.9742	20.2468	17.5051	15.9948	18.5011				+	ER_IgG	12	12	12	25.1	25.1	25.1	72.4	0	53146000	34	1.72039	0.00189474	2.78795	3.80403	B7Z4V2;P38646;F5H3L8;D6RA73;D6RJI2;H0YBG6	B7Z4V2;P38646;F5H3L8	Stress-70 protein, mitochondrial	HSPA9	128
18.5997	20.0006	19.7072	17.101	16.1151	16.9673				+	ER_IgG	3	3	3	27.4	27.4	27.4	14.558	0	12731000	13	2.16878	0.00268085	2.70801	5.14245	E7EPB3;B7Z6S8;P50914	E7EPB3;B7Z6S8;P50914	60S ribosomal protein L14	RPL14	131
18.464	18.0855	17.6739	20.9387	20.2536	21.0421				+	ER_IgG	6	2	2	39.7	12.6	12.6	23.063	0	21838000	34	2.86458	0.00504	-2.67031	-7.93455	B9A064;P0CG04	B9A064;P0CG04	Immunoglobulin lambda-like polypeptide 5;Ig lambda-1 chain C regions	IGLL5;IGLC1	144
19.8174	19.3236	19.2416	17.543	16.6977	16.9297				+	ER_IgG	4	3	3	18.6	15	15	30.302	0	9918400	14	2.82839	0.00484615	2.40409	7.76228	D6R9P3;D6RD18;Q99729-3;D6RBZ0;Q99729-2;Q99729-4;Q99729	D6R9P3;D6RD18;Q99729-3;D6RBZ0;Q99729-2;Q99729-4;Q99729	Heterogeneous nuclear ribonucleoprotein A/B	HNRNPAB	240
20.0426	19.9217	20.4251	17.3509	15.5736	18.468				+	ER_IgG	5	5	5	27	27	27	23.916	0	34359000	16	1.60478	0.00334752	2.99898	3.50231	E2QRL8;Q9BTZ2-4;Q9BTZ2;F5GWZ1;Q9BTZ2-3;E2QRI3;Q9BTZ2-7;Q9BTZ2-2;Q9BTZ2-5;P0CG22;F8WC05;H0YNP7;F5H660;F6TD35;E9PFL3;F8WBA2;Q6PKH6;Q6PKH6-2;H0YN69;D3YTE6	E2QRL8;Q9BTZ2-4;Q9BTZ2;F5GWZ1;Q9BTZ2-3;E2QRI3;Q9BTZ2-7;Q9BTZ2-2;Q9BTZ2-5	Dehydrogenase/reductase SDR family member 4	DHRS4	246
19.5084	19.5367	19.8126	17.1201	15.4444	17.0779				+	ER_IgG	4	4	4	18.8	18.8	18.8	31.382	0	17056000	16	2.26887	0.00286364	3.07177	5.48403	E7ENR3;Q99439;A6NFI4	E7ENR3;Q99439;A6NFI4	Calponin-2	CNN2	254
19.7143	20.4304	20.3961	17.2047	16.0767	18.1445				+	ER_IgG	7	7	7	25.6	25.6	25.6	45.498	0	22596000	25	2.04247	0.0024	3.03835	4.73533	E7EWF1;P36578;B4DP82;B4DMJ2	E7EWF1;P36578	60S ribosomal protein L4	RPL4	283
20.2139	19.4995	19.9505	16.8657	15.1755	17.0031				+	ER_IgG	4	4	3	19.5	19.5	16.3	45.558	0	10820000	7	2.32317	0.00303614	3.53989	5.67684	E9PFM2;E9PC52;Q16576;Q5JP00;Q5JP01;C9J959;C9J7L0;Q5JNZ6;H0YF10;Q09028-4;Q09028-2	E9PFM2;E9PC52;Q16576;Q5JP00;Q5JP01	Histone-binding protein RBBP7	RBBP7	289
24.0956	23.8986	24.386	17.3543	17.3037	18.2529				+	ER_IgG	44	44	44	44.2	44.2	44.2	197.6	0	382060000	251	4.35657	0	6.48983	19.1299	Q14676-2;E9PGY5;Q14676;Q14676-3;E7EVA7;F8W1C2;F8VZP8;F8VV34;F8VU38;Q14676-4;A2AB05;E7ENQ0;A1Z5I7;H0Y6Z8;A2AB06;A2AB07;F8WCC2;E7ER07	Q14676-2;E9PGY5;Q14676;Q14676-3;E7EVA7;F8W1C2;F8VZP8;F8VV34;F8VU38;Q14676-4	Mediator of DNA damage checkpoint protein 1	MDC1	301
21.4132	21.793	21.6432	19.1548	18.8751	19.5905				+	ER_IgG	8	8	8	62.4	62.4	62.4	16.811	0	62163000	39	3.28785	0.00457143	2.40962	10.2259	G3V1A4;P23528;E9PK25;E9PP50;E9PQB7;E9PLJ3;E9PS23;G3V5P4;Q9Y281	G3V1A4;P23528;E9PK25;E9PP50;E9PQB7;E9PLJ3	Cofilin-1	CFL1	308
18.8691	19.69	19.4193	17.2799	15.2436	16.4668				+	ER_IgG	5	5	5	21.2	21.2	21.2	40.127	0	15462000	14	2.02705	0.00231193	2.99608	4.68736	F2Z3A5;P39023;B5MCW2;G5E9G0;F8WCR1;Q92901	F2Z3A5;P39023;B5MCW2;G5E9G0	60S ribosomal protein L3	RPL3	317
22.7168	23.3867	22.6533	16.5072	19.2427	16.5066				+	ER_IgG	15	15	15	62.5	62.5	62.5	29.723	0	267960000	106	2.36826	0.00327273	5.50008	5.8411	F5GY37;Q99623;B4DW05;B4DP75;F5GWA7;F5H3X6;F5H0C5;F5H2D2;F5H0S4	F5GY37;Q99623;B4DW05;B4DP75;F5GWA7;F5H3X6	Prohibitin-2	PHB2	322
25.8697	26.3527	25.2145	17.3984	16.0033	16.9549				+	ER_IgG	30	30	30	68.2	68.2	68.2	54.286	0	1649200000	375	4.16521	0	9.02677	17.1154	F5GYQ4;P00367;B4DGN5;F8WA20;B3KV55;P49448;H0YFJ0	F5GYQ4;P00367;B4DGN5;F8WA20;B3KV55;P49448	Glutamate dehydrogenase 1, mitochondrial;Glutamate dehydrogenase;Glutamate dehydrogenase 2, mitochondrial	GLUD1;GLUD2	326
18.496	19.1255	19.4587	16.3266	16.7553	16.4434				+	ER_IgG	5	5	5	27.8	27.8	27.8	29.043	0	9749300	8	2.90383	0.00547826	2.51826	8.12525	F5H1Z6;Q9Y365;H0YH17;H0YGA9;H0YFF3;F5H8G1;F5GY11;F5H8H3;F5H0V7;H0YGN8;F5GWK5;F5H5A8;F5H3G8	F5H1Z6;Q9Y365;H0YH17;H0YGA9;H0YFF3;F5H8G1;F5GY11;F5H8H3;F5H0V7	PCTP-like protein	STARD10	335
19.0823	19.5525	19.1206	17.8074	15.5616	16.1431				+	ER_IgG	11	11	11	15.9	15.9	15.9	101.56	0	19283000	26	1.78672	0.002	2.74776	3.9844	P11586;G3V2B8;F5H2F4;G3V3L6	P11586;G3V2B8;F5H2F4;G3V3L6	C-1-tetrahydrofolate synthase, cytoplasmic;Methylenetetrahydrofolate dehydrogenase;Methenyltetrahydrofolate cyclohydrolase;Formyltetrahydrofolate synthetase;C-1-tetrahydrofolate synthase, cytoplasmic, N-terminally processed	MTHFD1	337
23.7866	22.4989	24.0846	16.4208	16.0668	18.1375				+	ER_IgG	4	4	4	21.7	21.7	21.7	33.898	0	471070000	12	2.91715	0.00586047	6.58168	8.19093	P18440;F5H5R8	P18440;F5H5R8	Arylamine N-acetyltransferase 1	NAT1	348
19.8513	19.9822	19.5994	17.0129	16.4277	18.2099				+	ER_IgG	8	8	8	14.2	14.2	14.2	89.502	0	11135000	16	2.07452	0.00247059	2.59411	4.83621	F5H6K0;O43143	F5H6K0;O43143	Putative pre-mRNA-splicing factor ATP-dependent RNA helicase DHX15	DHX15	349
19.1729	19.649	18.784	17.5543	16.4966	17.0733				+	ER_IgG	7	7	7	5.1	5.1	5.1	236.02	0	7778100	14	2.26467	0.00283146	2.16059	5.46936	F8VPD4;P27708	F8VPD4;P27708	CAD protein;Glutamine-dependent carbamoyl-phosphate synthase;Aspartate carbamoyltransferase;Dihydroorotase	CAD	357
20.5131	21.0445	20.4396	19.2992	15.0413	17.5868				+	ER_IgG	8	8	8	23.1	23.1	23.1	48.991	0	32762000	22	1.25873	0.00768862	3.35666	2.68199	Q13838;Q13838-2;F8VQ10;Q5STU3;H0Y7G4;B4DP52;F6WLT2;F8VZL8;H0Y7X6;O00148;F8W0J0;H0Y400;F6UN21;F6TRA5;H0Y800;F6V772;F6QYI9;H0Y557;F6R6M7;F6S4E6;F6UJC5;E9PP12;Q8N5M0;F6QWI5;F6U6E2;F6S2B7;H0Y4V8;F6SXL5;H0Y6G9;E7EMX2;H0YCC6;B4DIJ6;B1Q2N1;H0Y6J9;H0Y6Y9;H0Y6N8	Q13838;Q13838-2;F8VQ10;Q5STU3;H0Y7G4;B4DP52;F6WLT2;F8VZL8;H0Y7X6;O00148;F8W0J0;H0Y400;F6UN21;F6TRA5	Spliceosome RNA helicase DDX39B;ATP-dependent RNA helicase DDX39A	DDX39B;DDX39A	358
22.8202	21.2325	22.3555	20.3111	17.912	17.7752				+	ER_IgG	16	14	14	67	61	61	29.386	0	98084000	85	1.66493	0.00257778	3.46999	3.65736	P09651-3;F8VXY0;F8VRQ1;P09651-2;F8W6I7;P09651;F8VSB5;F8W1S7;F8VZ49;F8VTQ5;Q32P51;F8W646;H0YH80;F8VYN5	P09651-3;F8VXY0;F8VRQ1;P09651-2;F8W6I7;P09651;F8VSB5;F8W1S7;F8VZ49;F8VTQ5;Q32P51	Heterogeneous nuclear ribonucleoprotein A1;Heterogeneous nuclear ribonucleoprotein A1-like 2	HNRNPA1;HNRNPA1L2	359
25.4244	27.0899	25.8277	19.5503	16.9958	19.1691				+	ER_IgG	27	27	5	73.8	73.8	16.6	48.46	0	1872700000	360	2.88203	0.00525	7.54227	8.01884	F8VYX6;F8VW92;P07437;Q5JP53;Q5ST81;F8VUJ7;E7EWR1;E7ENH1;F5H894;E9PBJ4;F5H0I4;C9JAA5;Q5SQY0;A6NNZ2;A6NKZ8;G3V2A3;Q9H4B7;CON__ENSEMBL:ENSBTAP00000025008;G3V4U2	F8VYX6;F8VW92;P07437;Q5JP53;Q5ST81;F8VUJ7;E7EWR1;E7ENH1	Tubulin beta chain	TUBB	364
19.4955	19.5217	19.9307	18.1788	16.9575	17.1771				+	ER_IgG	3	3	3	19	19	19	25.892	0	17329000	17	2.276	0.00289655	2.21152	5.50903	F8W181;Q02878;F8VR69;F8VZ45	F8W181;Q02878	60S ribosomal protein L6	RPL6	369
19.3734	18.7981	19.6784	17.5925	15.2899	17.3251				+	ER_IgG	6	6	6	9.7	9.7	9.7	103.88	0	10815000	19	1.52465	0.00318919	2.54751	3.30198	F8W904;P55060-3;P55060;F5GX54;B4DUC5;E7ENK9;B4DM67;E7EPX1;P55060-2	F8W904;P55060-3;P55060;F5GX54;B4DUC5;E7ENK9;B4DM67	Exportin-2	CSE1L	376
20.5804	21.4864	20.5991	16.4836	14.9095	17.9854				+	ER_IgG	10	10	10	52.7	52.7	52.7	31.38	0	41311000	48	2.0398	0.00237736	4.4291	4.72699	F8WA86;Q15417;B4DFK6;E9PDU6	F8WA86;Q15417;B4DFK6;E9PDU6	Calponin-3	CNN3	378
22.7323	22.6705	22.6644	20.1202	15.9022	16.9253				+	ER_IgG	10	10	8	34.5	34.5	28.5	49.229	0	90807000	47	1.78035	0.00198425	5.03983	3.96683	P31943;G8JLB6;E9PCY7;H0YB39;D6RIT2;D6RIU0;D6RBM0;E7EQJ0;D6RAM1;E5RGV0;D6R9T0;D6RFM3;D6RDU3;D6RJ04;D6RIH9;H0YBG7;H0YBD7;P55795;E5RGH4;F5GZT4;E7EN40;B4DFK9;D6RDL0;H0YAQ2;D6R9D3;D6RF17	P31943;G8JLB6;E9PCY7;H0YB39;D6RIT2;D6RIU0;D6RBM0	Heterogeneous nuclear ribonucleoprotein H;Heterogeneous nuclear ribonucleoprotein H, N-terminally processed	HNRNPH1	389
21.4937	21.3326	20.8401	19.3183	16.56	17.4278				+	ER_IgG	10	10	8	39.5	39.5	32.6	29.724	0	52320000	51	1.83617	0.00211765	3.45343	4.12252	H0Y8G5;Q14103-3;Q14103;H0YA96;D6RAF8;Q14103-4;B4DTC3;Q14103-2;D6RF44;D6RBQ9;D6RD83;F5H6R6	H0Y8G5;Q14103-3;Q14103;H0YA96;D6RAF8;Q14103-4;B4DTC3;Q14103-2;D6RF44;D6RBQ9	Heterogeneous nuclear ribonucleoprotein D0	HNRNPD	394
20.2683	21.8676	20.8457	20.0591	16.2025	15.854				+	ER_IgG	7	7	7	43.1	43.1	43.1	21.154	0	71979000	38	1.19378	0.00926437	3.62196	2.53963	H0YEN5;P15880;E9PQD7;E9PM36;E9PMM9;E9PPT0;H0YE27;D3DU83	H0YEN5;P15880;E9PQD7	40S ribosomal protein S2	RPS2	398
23.4069	22.9483	23.6008	19.1302	18.5458	19.1695				+	ER_IgG	24	22	11	45.7	42	21.8	70.051	0	240180000	119	4.01037	0	4.37022	15.6385	P08107;H0YG33;F8VZJ4;F5H1D3;F5GZ62;E7EQL7;E7EP94;Q5SP16;E7EP11;C9IYI3;P48741	P08107;H0YG33;F8VZJ4;F5H1D3;F5GZ62;E7EQL7;E7EP94;Q5SP16	Heat shock 70 kDa protein 1A/1B	HSPA1A	399
19.3784	19.9275	19.6054	17.6511	16.7571	17.0937				+	ER_IgG	6	6	6	17.4	17.4	17.4	56.65	0	15503000	22	2.89544	0.0053617	2.46982	8.08417	O43175;Q5SZU1;F5H634	O43175;Q5SZU1;F5H634	D-3-phosphoglycerate dehydrogenase	PHGDH	418
23.2503	23.7255	23.8173	16.5017	15.5366	17.913				+	ER_IgG	23	23	23	49.9	49.9	49.9	86.131	0	329390000	181	3.20889	0.00426667	6.94726	9.75674	O43815;O43815-2;Q3B874	O43815;O43815-2;Q3B874	Striatin	STRN	422
22.5581	22.1438	21.6559	16.4253	16.2967	18.9487				+	ER_IgG	18	18	18	33.8	33.8	33.8	69.223	0	86004000	78	2.25287	0.00276923	4.89568	5.42825	O76031;Q9H072;H0YN08;H0YM48;H0YK07	O76031;Q9H072;H0YN08	ATP-dependent Clp protease ATP-binding subunit clpX-like, mitochondrial	CLPX;DKFZp586J151	434
23.0032	23.9981	23.1393	17.0509	16.034	18.7201				+	ER_IgG	14	14	14	53.7	53.7	53.7	44.614	0	331540000	92	2.71707	0.00442105	6.11188	7.2531	P00558;B7Z7A9;B4E1H9;B4DHM5;E7ERH5;P07205	P00558;B7Z7A9;B4E1H9;B4DHM5;E7ERH5	Phosphoglycerate kinase 1;Phosphoglycerate kinase	PGK1	440
23.6008	22.7132	24.9819	20.1245	18.6197	18.8502				+	ER_IgG	34	34	4	60.4	60.4	14.2	74.139	0	345230000	215	2.3142	0.00296471	4.56717	5.64462	P02545;Q6UYC3;P02545-3;D6RAQ3;E7EUI9;Q5TCJ4;H0YAB0	P02545;Q6UYC3;P02545-3;D6RAQ3;E7EUI9;Q5TCJ4	Prelamin-A/C;Lamin-A/C	LMNA	455
24.133	23.9142	23.7322	16.2791	16.2392	16.4972				+	ER_IgG	21	21	12	46.2	46.2	27.7	66.215	0	217930000	146	6.14773	0	7.58794	53.8544	P03372;E9PF09;P03372-3;P03372-2;Q9H2M1;H0Y4W6;F6SD09;E7EVR3;B0QYW7;Q5T5H8;Q9UE35	P03372;E9PF09;P03372-3;P03372-2;Q9H2M1	Estrogen receptor	ESR1	458
22.1013	22.6149	22.6617	17.2897	15.3567	17.4139				+	ER_IgG	19	19	17	64.3	64.3	54.7	39.42	0	180060000	100	2.95273	0.00312195	5.77253	8.3687	P04075;B7Z3K7;Q5T7D5;C9J4K3;P05062	P04075	Fructose-bisphosphate aldolase A	ALDOA	460
19.6221	19.4303	19.1913	16.0759	15.2502	16.7015				+	ER_IgG	3	3	3	3.2	3.2	3.2	59.578	0	13546000	18	2.82968	0.00494118	3.40542	7.76836	P04196	P04196	Histidine-rich glycoprotein	HRG	463
24.1201	24.6375	23.8393	21.5901	21.9979	22.0091				+	ER_IgG	13	13	13	68.8	68.8	68.8	22.782	0	447380000	108	2.99762	0.00336842	2.33331	8.59798	P04792;B4DL87;F8WE04;C9J3N8	P04792;B4DL87	Heat shock protein beta-1	HSPB1	469
24.0178	24.4183	22.9041	15.9854	15.8272	16.9415				+	ER_IgG	19	19	19	50.7	50.7	50.7	56.559	0	410270000	222	3.71785	0	7.52866	13.1789	P06576;F8VPV9;H0YH81;F8W079;F8W0P7;H0YI37;F8VQY0	P06576;F8VPV9;H0YH81;F8W079	ATP synthase subunit beta, mitochondrial;ATP synthase subunit beta	ATP5B	478
21.9453	21.3031	22.6219	20.3748	15.893	18.035				+	ER_IgG	6	6	6	29.8	29.8	29.8	29.464	0	76554000	20	1.33712	0.00737888	3.85585	2.85821	P06748-2;P06748;Q9BYG9	P06748-2;P06748;Q9BYG9	Nucleophosmin	NPM1	482
20.0124	20.7622	20.3908	18.9925	15.7948	18.0412				+	ER_IgG	14	14	6	54.4	54.4	23.8	29.032	0	53477000	53	1.33697	0.00733333	2.77898	2.85785	P06753-2;Q5VU59;Q5VU66;P06753-3;Q5VU58;Q5VU61;Q5VU72;Q8NAG3;Q5VU63;D6R904;D6RFM2;A6NL28-2;A6NL28	P06753-2;Q5VU59;Q5VU66;P06753-3;Q5VU58;Q5VU61;Q5VU72;Q8NAG3;Q5VU63	Tropomyosin alpha-3 chain	TPM3	484
23.003	23.1784	24.2689	19.1314	18.0354	18.5614				+	ER_IgG	26	26	26	70.5	70.5	70.5	38.604	0	664170000	160	3.19575	0.004	4.90735	9.68068	P07355;P07355-2;H0YN42;H0YMD0;H0YMU9;A6NMY6;H0YM50;H0YKS4;B3KRQ1;H0YNP5;H0YN28;H0YL33;H0YMM1;H0YKZ7;H0YLV6;H0YMT9;H0YKX9;H0YKL9;H0YMW4;H0YNA0;H0YKV8;H0YMD9;H0YN52;H0YNB8;H0YKN4;H0YLE2	P07355;P07355-2;H0YN42;H0YMD0;H0YMU9;A6NMY6;H0YM50;H0YKS4;B3KRQ1;H0YNP5	Annexin A2;Annexin;Putative annexin A2-like protein	ANXA2;ANXA2P2	487
21.3593	21.3853	21.8954	19.511	17.0702	17.4531				+	ER_IgG	10	10	10	67.1	67.1	67.1	15.054	0	68245000	44	1.98082	0.00229091	3.53522	4.54572	P07737;CON__P02584	P07737	Profilin-1	PFN1	489
25.2681	24.2435	24.8211	16.6758	15.8865	17.6472				+	ER_IgG	53	34	34	62	43	43	84.659	0	661500000	221	3.77725	0	8.0411	13.6459	P07900;P07900-2;Q86U12;G3V2J8;Q58FG0;Q14568;Q9NQH7-3;Q9NQH7-5;Q9NQH7-2;Q9NQH7-4;Q9NQH7	P07900;P07900-2;Q86U12	Heat shock protein HSP 90-alpha	HSP90AA1	491
27.8825	28.1486	27.5155	20.5426	21.6077	21.2126				+	ER_IgG	62	62	42	71.5	71.5	53.2	83.263	0	5822600000	879	4.31159	0	6.7279	18.6364	P08238;Q58FF7;Q5T9W8;Q58FF8;H0Y6E4;E9PHI1;H0Y5S7;E9PHI2;H0Y598;E9PHH7;F8W026;Q96GW1;Q58FG1;P14625;F5H897;Q12931	P08238	Heat shock protein HSP 90-beta	HSP90AB1	493
19.8493	19.894	19.6555	17.9231	18.0575	17.7713				+	ER_IgG	6	6	6	58.5	58.5	58.5	14.716	0	17746000	23	4.15822	0	1.88231	17.0459	P09382;F8WEI7	P09382	Galectin-1	LGALS1	498
21.7559	21.5003	21.0787	19.3924	15.8641	16.7473				+	ER_IgG	9	9	7	44.2	44.2	34.4	24.893	0	51925000	37	1.72339	0.00190909	4.11037	3.81206	P09429;Q5T7C4;Q5T7C6;E9PFF0;Q5T7C0;B2RPK0	P09429;Q5T7C4;Q5T7C6;E9PFF0	High mobility group protein B1	HMGB1	499
21.5178	21.1956	21.1949	16.2868	16.3771	17.6624				+	ER_IgG	12	12	12	15.6	15.6	15.6	113.08	0	31739000	31	3.23422	0.00441379	4.52732	9.90502	P09874;F8WC10;Q5VX84;Q5VX85	P09874	Poly [ADP-ribose] polymerase 1	PARP1	500
19.4487	19.7219	19.4558	16.1938	17.6661	17.9792				+	ER_IgG	4	4	4	42.9	42.9	42.9	11.737	0	14872000	11	1.81272	0.00204878	2.26243	4.05661	P10599;B1ALW1	P10599;B1ALW1	Thioredoxin	TXN	503
24.2524	24.1595	24.129	21.7934	21.7232	21.7954				+	ER_IgG	25	25	21	46.1	46.1	41	70.897	0	499330000	190	6.17472	0	2.40966	54.6986	P11142;E9PKE3;P11142-2;E7ET08;E9PN89;E9PNE6;E9PLF4;E9PQQ4;E9PQK7;E9PK54;A8K7Q2;E9PPY6;E9PI65;P54652;E9PN25;E9PS65;B3KUS2;E9PSH5;E9PM13	P11142;E9PKE3;P11142-2;E7ET08;E9PN89;E9PNE6	Heat shock cognate 71 kDa protein	HSPA8	506
20.068	20.497	20.4361	18.4115	16.1555	16.7404				+	ER_IgG	14	14	14	37.9	37.9	37.9	59.256	0	65877000	52	2.02757	0.00233333	3.23121	4.68899	P11413;P11413-2;P11413-3;E9PDV8;E7EUI8;E9PD92;E7EM57	P11413;P11413-2;P11413-3;E9PDV8;E7EUI8	Glucose-6-phosphate 1-dehydrogenase	G6PD	508
21.8158	21.8749	21.6676	17.3102	16.7628	17.107				+	ER_IgG	14	14	14	33.2	33.2	33.2	69.842	0	57355000	49	4.98919	0	4.72608	27.5986	P12956;B1AHC7;B1AHC8;B1AHC9;F5H1I8	P12956;B1AHC7;B1AHC8;B1AHC9;F5H1I8	X-ray repair cross-complementing protein 6	XRCC6	514
21.0323	21.6116	21.1526	16.8538	14.5669	17.415				+	ER_IgG	16	16	16	32.5	32.5	32.5	82.704	0	43458000	53	2.30486	0.00293023	4.98696	5.61122	P13010;C9JZ81	P13010	X-ray repair cross-complementing protein 5	XRCC5	515
20.4015	20.415	20.4413	17.0344	17.234	16.6035				+	ER_IgG	7	7	7	21.7	21.7	21.7	49.973	0	26756000	25	4.30548	0	3.46197	18.5704	P13489;H0YCR7;E9PMJ3;E9PLZ3;E9PIM9;E9PMN0;E9PIK5;E9PMA9	P13489;H0YCR7	Ribonuclease inhibitor	RNH1	516
21.8319	21.5121	21.5737	17.2648	16.1135	18.2172				+	ER_IgG	21	21	21	34	34	34	95.337	0	69059000	62	2.70698	0.00434483	4.44071	7.20845	P13639;B4DPU3;F5H370;F5GZG3;B4DMC6	P13639;B4DPU3;F5H370	Elongation factor 2	EEF2	518
23.1856	24.5439	23.7104	20.4665	20.8168	19.1665				+	ER_IgG	29	29	29	70.1	70.1	70.1	57.936	0	552210000	176	2.33852	0.00311111	3.66336	5.73234	P14618;P14618-2;B4DUU6;E9PF79;E7EUQ8;E7EUJ4;P30613-2;P30613;E7ESY9	P14618;P14618-2;B4DUU6;E9PF79;E7EUQ8	Pyruvate kinase PKM	PKM	520
22.1275	22.9871	21.6204	19.9594	16.7264	17.2122				+	ER_IgG	11	11	11	38.9	38.9	38.9	64.132	0	60532000	63	1.77504	0.00195349	4.27903	3.95223	P14866;A6NIT8;B4DVF8;B4DPK8;Q5JB52;B7WPG3;Q8WVV9-4;C9J9G0;Q8WVV9	P14866;A6NIT8	Heterogeneous nuclear ribonucleoprotein L	HNRNPL	521
18.3644	18.4496	18.6877	16.4003	15.6501	16.4996				+	ER_IgG	10	10	10	4.7	4.7	4.7	331.77	0	7442900	16	2.90447	0.0056	2.31726	8.12843	P15924;P15924-2	P15924;P15924-2	Desmoplakin	DSP	525
21.4214	22.0532	22.1767	20.0763	15.1869	20.1594				+	ER_IgG	7	7	7	27.2	27.2	27.2	21.364	0	107010000	47	0.961547	0.0205189	3.40955	2.05348	P16403;P10412;P16402;P22492;Q02539	P16403;P10412;P16402	Histone H1.2;Histone H1.4;Histone H1.3	HIST1H1C;HIST1H1E;HIST1H1D	528
18.8548	19.0787	20.3592	16.8628	15.9059	17.1005				+	ER_IgG	12	12	12	27.3	27.3	27.3	79.994	0	43577000	47	2.03967	0.00235514	2.80784	4.72658	P17655;B7ZA96;H0Y323;C9JWY7	P17655;B7ZA96;H0Y323	Calpain-2 catalytic subunit	CAPN2	531
19.6605	20.5676	21.3747	17.0747	15.9718	17.7103				+	ER_IgG	16	14	14	32.6	31.1	31.1	66.408	0	39494000	44	2.1551	0.00265263	3.61532	5.0971	P20700;E9PBF6	P20700;E9PBF6	Lamin-B1	LMNB1	536
20.4975	21.5375	20.8872	18.1004	16.3458	17.2548				+	ER_IgG	9	9	9	47.6	47.6	47.6	26.559	0	37716000	37	2.49757	0.00370588	3.74038	6.33433	P21266;E9PLF1;E9PHN7;E9PEM9;E9PHN6;Q5T8Q9;P46439;P28161;F6XZQ7;Q5T8R1;A6NGW8	P21266	Glutathione S-transferase Mu 3	GSTM3	537
20.2428	19.6482	19.921	18.1508	15.1746	17.342				+	ER_IgG	7	7	7	54.9	54.9	54.9	20.567	0	24758000	17	1.55146	0.00323288	3.04818	3.36825	P21291;E9PS42;E9PND2;B3KVC9;E9PP21	P21291;E9PS42;E9PND2;B3KVC9;E9PP21	Cysteine and glycine-rich protein 1	CSRP1	538
23.7635	23.8642	24.164	18.2883	18.0422	17.8531				+	ER_IgG	58	58	55	31.9	31.9	30.6	276.55	0	292270000	271	5.33472	0	5.86935	33.6963	Q5HY54;P21333-2;P21333;A6NDY9;E9PHF0;F8WE98;E7EWU2;H0Y5C6	Q5HY54;P21333-2;P21333;A6NDY9	Filamin-A	FLNA	539
19.1758	19.8668	19.9632	17.0937	15.8705	17.0961				+	ER_IgG	12	12	12	16.2	16.2	16.2	107.77	0	21266000	34	2.47453	0.0036	2.98183	6.24395	P22102;B4DJ93;P22102-2;C9JBJ1;C9JTV6;F8WD69;C9JZG2;C9JKQ7	P22102;B4DJ93	Trifunctional purine biosynthetic protein adenosine-3;Phosphoribosylamine--glycine ligase;Phosphoribosylformylglycinamidine cyclo-ligase;Phosphoribosylglycinamide formyltransferase	GART	541
24.161	23.7679	23.4248	22.1284	16.7145	17.3799				+	ER_IgG	20	20	18	64	64	59.2	37.429	0	254690000	116	1.37106	0.00691139	5.04363	2.9361	P22626;P22626-2	P22626;P22626-2	Heterogeneous nuclear ribonucleoproteins A2/B1	HNRNPA2B1	544
22.0296	21.865	21.4466	19.1652	16.3588	16.4647				+	ER_IgG	10	10	10	20.4	20.4	20.4	76.149	0	56162000	37	2.05113	0.00242308	4.45081	4.76241	P23246;P23246-2;H0Y9K7;H0Y9U2	P23246;P23246-2;H0Y9K7	Splicing factor, proline- and glutamine-rich	SFPQ	545
20.2042	20.2223	20.6269	18.0006	15.5521	16.8997				+	ER_IgG	9	9	9	45.3	45.3	45.3	26.688	0	36034000	33	2.09416	0.00254545	3.53367	4.89883	P23396;E9PL09;F2Z2S8;H0YF32;H0YCJ7;E9PPU1;E9PL45;H0YEU2;E9PQ96;E9PSF4;E9PJH4;E9PK82;H0YES8;E9PQX2	P23396;E9PL09;F2Z2S8;H0YF32;H0YCJ7;E9PPU1;E9PL45;H0YEU2	40S ribosomal protein S3	RPS3	546
19.2732	20.02	19.5424	17.8103	15.6273	16.7041				+	ER_IgG	7	7	7	19.4	19.4	19.4	47.716	0	16305000	31	1.9135	0.00221053	2.89796	4.34511	P23526;F5H737	P23526;F5H737	Adenosylhomocysteinase	AHCY	547
21.8762	22.1787	21.9112	15.988	18.8271	19.2906				+	ER_IgG	19	19	19	45.8	45.8	45.8	59.75	0	191990000	91	1.72386	0.00192366	3.95346	3.81335	P25705;A8K092	P25705;A8K092	ATP synthase subunit alpha, mitochondrial	ATP5A1	554
19.119	19.1656	20.3007	16.4362	15.9923	18.3695				+	ER_IgG	5	5	5	25.1	25.1	25.1	24.261	0	22358000	22	1.45934	0.00551634	2.5958	3.14362	P26373;F5H1S2	P26373;F5H1S2	60S ribosomal protein L13	RPL13	557
20.2534	20.0982	19.8075	16.5866	15.931	17.9012				+	ER_IgG	8	6	6	37.3	27.3	27.3	24.033	0	20146000	14	2.26414	0.0028	3.24675	5.4675	P26583;D6R9A6	P26583;D6R9A6	High mobility group protein B2	HMGB2	558
21.0175	21.4507	20.9436	17.0396	16.1957	17.1516				+	ER_IgG	9	9	9	25.6	25.6	25.6	57.221	0	38523000	30	3.66088	0	4.34162	12.7454	P26599;P26599-2;Q9BUQ0;A6NLN1;B1ALY2;B4DI28;Q9UKA9-5;Q9UKA9-6;O95758-1;B1ALY5;Q9UKA9;Q9UKA9-2;Q9UKA9-4;Q9UKA9-3;O95758-2;B4DSS8;O95758;O95758-5;O95758-4	P26599;P26599-2;Q9BUQ0	Polypyrimidine tract-binding protein 1	PTBP1	559
19.5192	19.9178	20.1158	17.005	15.7532	17.0975				+	ER_IgG	4	4	4	41.3	41.3	41.3	15.693	0	22132000	28	2.63847	0.0042	3.23232	6.91163	P29373;Q5SYZ4	P29373;Q5SYZ4	Cellular retinoic acid-binding protein 2	CRABP2	563
19.9254	20.31	19.2914	16.3708	16.4836	18.8458				+	ER_IgG	10	10	10	22.3	22.3	22.3	62.639	0	21559000	23	1.41325	0.00704516	2.60886	3.03437	P31948;F5H0T1;G3XAD8;F5H783;H0YGI8;F5GXD8	P31948;F5H0T1;G3XAD8	Stress-induced-phosphoprotein 1	STIP1	573
21.6525	21.7144	21.7641	17.3411	14.6849	17.9202				+	ER_IgG	6	6	6	82.9	82.9	82.9	11.74	0	71040000	29	2.14959	0.002625	5.06157	5.0789	P31949	P31949	Protein S100-A11	S100A11	574
20.5737	20.6964	20.2691	18.2719	16.514	17.4019				+	ER_IgG	9	9	9	51.5	51.5	51.5	29.804	0	50217000	44	2.39991	0.00336	3.11713	5.95875	P35232;C9JZ20;E7ESE2;E9PCW0;C9JW96;B4DY47;D6RBK0	P35232;C9JZ20;E7ESE2;E9PCW0;C9JW96;B4DY47;D6RBK0	Prohibitin	PHB	577
20.1126	20.2181	20.6053	17.6713	15.8676	17.447				+	ER_IgG	18	18	18	13.4	13.4	13.4	226.53	0	41892000	53	2.31582	0.003	3.31673	5.65043	P35579;P35579-2;H0Y3P4;Q7Z406-5;F2Z2S7;Q7Z406-4;F2Z2U9;Q3MIV8;Q3MNF0;P35749;P35580;Q3MNF1;P35580-2;F8W6L6;Q7Z406;P35580-3;Q7Z406-6;F8VTL3;F2Z2U8;B1PS43;Q7Z406-2;G8JLL9;B1AH99;E7ERA5;Q5BKV1	P35579;P35579-2	Myosin-9	MYH9	580
20.6497	19.8487	20.2393	17.5472	15.5263	17.4513				+	ER_IgG	7	7	7	21.2	21.2	21.2	42.331	0	19610000	17	2.08811	0.00252	3.40428	4.87945	P38159;P38159-2;Q96E39;B4E3U4;O75526;Q8IZ40;Q8N7X1	P38159;P38159-2;Q96E39	RNA-binding motif protein, X chromosome;RNA-binding motif protein, X chromosome, N-terminally processed;RNA binding motif protein, X-linked-like-1	RBMX;RBMXL1	584
19.8519	20.0767	19.676	17.5159	15.7802	17.9362				+	ER_IgG	7	7	7	30.5	30.5	30.5	35.503	0	33371000	22	1.8513	0.00213559	2.79078	4.16544	P40926;E9PDB2;G3XAL0	P40926;E9PDB2;G3XAL0	Malate dehydrogenase, mitochondrial;Malate dehydrogenase	MDH2	588
25.8116	26.709	26.1701	18.5339	17.4487	17.821				+	ER_IgG	91	91	91	53.5	53.5	53.5	273.42	0	856980000	426	4.44666	0	8.29568	20.1572	P49327;F5H0D4;H0Y3D1;P28340;E7EVW0	P49327	Fatty acid synthase;[Acyl-carrier-protein] S-acetyltransferase;[Acyl-carrier-protein] S-malonyltransferase;3-oxoacyl-[acyl-carrier-protein] synthase;3-oxoacyl-[acyl-carrier-protein] reductase;3-hydroxyacyl-[acyl-carrier-protein] dehydratase;Enoyl-[acyl-carrier-protein] reductase;Oleoyl-[acyl-carrier-protein] hydrolase	FASN	602
20.2122	19.8907	20.2927	17.2481	16.3106	17.0612				+	ER_IgG	10	10	10	30.8	30.8	30.8	49.541	0	47093000	37	3.32519	0.00512	3.25854	10.4551	P49411	P49411	Elongation factor Tu, mitochondrial	TUFM	603
19.0781	19.4382	19.5824	16.4923	16.33	17.8644				+	ER_IgG	5	5	5	26.4	26.4	26.4	28.994	0	15781000	14	2.07931	0.00249505	2.47064	4.85142	P50402;Q5HY57	P50402;Q5HY57	Emerin	EMD	609
19.2354	19.4337	18.707	17.6515	15.2913	17.0604				+	ER_IgG	4	4	4	13.3	13.3	13.3	41.331	0	15914000	19	1.52976	0.00321088	2.45764	3.31456	P50502;F6VDH7;Q3KNR6;Q8IZP2;Q8NFI4	P50502;F6VDH7;Q3KNR6;Q8IZP2;Q8NFI4	Hsc70-interacting protein;Putative protein FAM10A4;Putative protein FAM10A5	ST13;ST13P4;ST13P5	610
22.6206	22.6858	22.0243	20.9632	15.4829	17.2569				+	ER_IgG	13	13	13	41.3	41.3	41.3	39.594	0	87764000	56	1.30707	0.0078773	4.54256	2.79005	P51991;E7EWI9;E7ERJ4;P51991-2	P51991;E7EWI9;E7ERJ4;P51991-2	Heterogeneous nuclear ribonucleoprotein A3	HNRNPA3	612
22.162	21.8215	22.7374	19.8424	16.5994	17.5282				+	ER_IgG	14	14	14	28.7	28.7	28.7	73.62	0	136040000	51	1.88005	0.0021913	4.25031	4.2478	P52272-2;P52272;Q59ES8;F5H7Z1	P52272-2;P52272;Q59ES8;F5H7Z1	Heterogeneous nuclear ribonucleoprotein M	HNRNPM	613
21.3391	20.9589	20.6483	17.6062	15.9859	17.5838				+	ER_IgG	8	6	6	30.1	23.6	23.6	45.671	0	34493000	30	2.62496	0.00413115	3.92343	6.85437	P52597;B4DKS8	P52597;B4DKS8	Heterogeneous nuclear ribonucleoprotein F;Heterogeneous nuclear ribonucleoprotein F, N-terminally processed	HNRNPF	614
18.6949	19.9244	19.4281	16.9482	16.0188	17.6195				+	ER_IgG	9	9	9	28.6	28.6	28.6	46.153	0	20512000	30	1.87977	0.00217241	2.48698	4.24701	P60842;E7EQG2;Q14240;Q14240-2;B4E102;E7EMV8;B4DKP9;E9PBH4;F8WE11;Q9NZE6;P38919	P60842	Eukaryotic initiation factor 4A-I	EIF4A1	621
23.2079	23.9736	23.488	21.1298	18.0382	18.655				+	ER_IgG	16	16	16	40.2	40.2	40.2	47.557	0	197580000	113	1.93586	0.00223009	4.28221	4.41101	Q5T6W5;P61978-3;P61978;P61978-2;Q5T6W2;B4DFF1;Q5T6W1	Q5T6W5;P61978-3;P61978;P61978-2;Q5T6W2;B4DFF1;Q5T6W1	Heterogeneous nuclear ribonucleoprotein K	HNRNPK	630
18.5749	19.3261	19.1556	16.436	16.208	16.9815				+	ER_IgG	5	5	5	32.5	32.5	32.5	16.273	0	13163000	18	2.80823	0.00475472	2.47705	7.66774	P62263;H0YB22;E5RH77	P62263;H0YB22;E5RH77	40S ribosomal protein S14	RPS14	635
18.7611	19.0989	19.1024	17.4665	15.3067	17.0937				+	ER_IgG	4	4	4	20.3	20.3	20.3	29.995	0	12349000	11	1.60322	0.00332394	2.36514	3.49834	P62424;Q5T8U2;Q5T8U3	P62424;Q5T8U2	60S ribosomal protein L7a	RPL7A	642
18.6699	19.6305	19.5682	16.8243	16.5325	16.7673				+	ER_IgG	5	5	5	24.9	24.9	24.9	28.68	0	12944000	12	2.87691	0.00514286	2.58149	7.99402	P62753;A2A3R7;A2A3R5	P62753;A2A3R7;A2A3R5	40S ribosomal protein S6	RPS6	646
24.2864	24.2145	23.9235	21.6072	20.5593	20.0239				+	ER_IgG	13	13	13	74.5	74.5	74.5	18.012	0	559580000	150	2.69057	0.00427119	3.41134	7.13634	P62937;B4DM82;Q567Q0;F8WE65;C9J5S7;Q9Y536;F5H284;E5RIZ5;A2BFH1	P62937;B4DM82;Q567Q0;F8WE65;C9J5S7	Peptidyl-prolyl cis-trans isomerase A;Peptidyl-prolyl cis-trans isomerase A, N-terminally processed;Peptidyl-prolyl cis-trans isomerase	PPIA	652
20.3991	20.5206	20.6269	17.2761	15.8406	17.5976				+	ER_IgG	9	9	9	46.1	46.1	46.1	27.745	0	35223000	23	2.5725	0.00387692	3.61073	6.63592	P63104;B0AZS6;E7EX29;E7ESK7;E7EX24;B7Z2E6;H0YB80;E5RGE1;E5RIR4;E9PD24;E7EVZ2	P63104;B0AZS6;E7EX29;E7ESK7;E7EX24	14-3-3 protein zeta/delta	YWHAZ	654
21.2444	22.5927	21.5776	17.8631	15.5912	16.6081				+	ER_IgG	8	8	8	63	63	63	16.832	0	67283000	46	2.57063	0.00381818	5.11743	6.62824	P63241;P63241-2;Q6IS14;F8WCJ1;C9J7B5;C9J4W5;Q9GZV4	P63241;P63241-2;Q6IS14;F8WCJ1;C9J7B5;C9J4W5;Q9GZV4	Eukaryotic translation initiation factor 5A-1;Eukaryotic translation initiation factor 5A-1-like;Eukaryotic translation initiation factor 5A-2	EIF5A;EIF5AL1;EIF5A2	658
23.6149	24.4363	24.3152	21.4619	21.7027	21.8508				+	ER_IgG	12	12	5	43.1	43.1	22.7	50.184	0	577710000	128	3.02727	0.00345946	2.45031	8.75255	Q5VTE0;P68104;Q6IQ15;F8W6I0;Q5JR01;A6PW80;E7EPH7	Q5VTE0;P68104;Q6IQ15;F8W6I0	Putative elongation factor 1-alpha-like 3;Elongation factor 1-alpha 1	EEF1A1P5;EEF1A1	662
26.3476	26.8798	26.5242	20.9754	21.8738	19.2569				+	ER_IgG	27	27	0	73.4	73.4	0	50.151	0	2194700000	273	2.77348	0.00466667	5.88182	7.50727	P68363;F8VWX4;E7ET24	P68363	Tubulin alpha-1B chain	TUBA1B	663
21.31	22.5637	21.8743	17.1081	16.0912	16.0207				+	ER_IgG	25	4	3	68.1	15.5	12.1	49.83	0	86162000	40	3.39767	0.00556522	5.50928	10.9138	P68371;P04350;B4DJ43;B4DFH6;Q3ZCM7;F8W813	P68371;P04350;B4DJ43	Tubulin beta-4B chain;Tubulin beta-4A chain	TUBB4B;TUBB4A	664
22.2637	21.8928	22.8619	17.0885	16.7334	16.402				+	ER_IgG	4	4	1	43.4	43.4	23.5	15.404	0	161420000	25	4.07391	0	5.59819	16.2288	P68431;B4DEB1;Q16695;Q6NXT2;Q5TEC6	P68431;B4DEB1;Q16695;Q6NXT2;Q5TEC6	Histone H3.1;Histone H3;Histone H3.1t;Histone H3.3C	HIST1H3A;H3F3A;HIST3H3;H3F3C;HIST2H3PS2	665
18.7659	20.8858	19.0909	17.3348	17.4755	16.7397				+	ER_IgG	4	4	4	19.9	19.9	19.9	38.324	0	16434000	19	1.5807	0.00327778	2.39753	3.44138	Q00796;B7Z3A6;H0YKB3;H0YLA4	Q00796;B7Z3A6;H0YKB3;H0YLA4	Sorbitol dehydrogenase	SORD	675
22.8032	23.1498	22.7928	22.0193	16.0964	17.3109				+	ER_IgG	19	19	19	31.9	31.9	31.9	90.583	0	149320000	74	1.15346	0.0103277	4.4397	2.4528	Q00839;B3KX72;Q00839-2;Q5RI18	Q00839;B3KX72;Q00839-2	Heterogeneous nuclear ribonucleoprotein U	HNRNPU	676
24.2952	23.6416	23.0999	17.3348	16.7237	17.8793				+	ER_IgG	27	27	27	68.6	68.6	68.6	51.804	0	330990000	180	3.72711	0	6.3663	13.2506	Q02790;F5H1U3;H0YFG2;F5H120	Q02790	Peptidyl-prolyl cis-trans isomerase FKBP4;Peptidyl-prolyl cis-trans isomerase FKBP4, N-terminally processed	FKBP4	680
21.7147	21.9637	22.309	16.9959	16.5618	16.6104				+	ER_IgG	25	25	25	24.7	24.7	24.7	140.96	0	63968000	92	4.74295	0	5.27313	23.934	Q08211;F5GXA5;Q08211-2	Q08211	ATP-dependent RNA helicase A	DHX9	691
23.2091	23.1114	24.5613	17.1833	16.7895	17.0249				+	ER_IgG	71	71	71	30.3	30.3	30.3	629.09	0	410480000	248	3.79155	0	6.62807	13.7607	Q09666;Q8N274;E9PQE3;E9PJZ0;E9PKR9;E9PJC6;E9PLK4;A1A586	Q09666	Neuroblast differentiation-associated protein AHNAK	AHNAK	694
20.2707	19.2289	20.0407	16.3268	14.8174	16.5037				+	ER_IgG	5	5	5	36.6	36.6	36.6	20.811	0	19963000	20	2.50896	0.00376119	3.96411	6.37939	Q13185;C9JMM0;B8ZZ43;B5MD17;P83916;E9PCS5;G3V1X9;P45973	Q13185	Chromobox protein homolog 3	CBX3	698
22.4646	22.5263	21.8506	16.6075	15.6588	17.4175				+	ER_IgG	20	20	20	42	42	42	88.549	0	64636000	68	3.30962	0.00492308	5.7192	10.3589	Q13263;Q13263-2	Q13263;Q13263-2	Transcription intermediary factor 1-beta	TRIM28	700
22.1125	22.4514	22.1691	17.1734	15.9012	17.7423				+	ER_IgG	17	17	17	39.1	39.1	39.1	61.585	0	102350000	74	3.17684	0.00387879	5.30539	9.57215	Q14247;Q96H99;Q8N707;B4E358;E9PKG3;E9PP90;H0YCD9;H0YEV2	Q14247;Q96H99;Q8N707	Src substrate cortactin	CTTN	705
18.7704	19.5038	19.3099	16.9562	15.754	16.7513				+	ER_IgG	9	9	9	6.4	6.4	6.4	236.51	0	8102300	23	2.48316	0.00365217	2.70754	6.27766	Q14980-2;Q14980;H0YFY6;F5H2L0;Q9BTE9;H0YH75;F5H6Y5;F5H4J1	Q14980-2;Q14980;H0YFY6;F5H2L0	Nuclear mitotic apparatus protein 1	NUMA1	708
19.9777	20.4584	20.6621	17.7792	15.9827	17.0177				+	ER_IgG	11	11	11	21.4	21.4	21.4	90.828	0	32431000	45	2.45181	0.0035	3.43958	6.15595	Q14BN4-2;Q14BN4-3;Q14BN4;Q14BN4-6;Q14BN4-7;F6Y5M1;Q14BN4-4;Q14BN4-5;B7Z964;Q14BN4-8;B7Z863;C9JA20;C9JCH4;C9JPE6	Q14BN4-2;Q14BN4-3;Q14BN4;Q14BN4-6;Q14BN4-7;F6Y5M1;Q14BN4-4	Sarcolemmal membrane-associated protein	SLMAP	709
24.2443	24.4044	25.2157	17.0842	15.3617	16.178				+	ER_IgG	60	60	0	38.9	38.9	0	228.53	0	662710000	373	3.8779	0	8.41352	14.474	Q15154;H0YBA1;A6NNN6	Q15154	Pericentriolar material 1 protein	PCM1	715
22.3478	22.8272	22.0724	19.6554	14.7538	17.3944				+	ER_IgG	9	9	7	43.3	43.3	34.6	37.497	0	101400000	55	1.6395	0.00254015	5.14793	3.59132	Q15365	Q15365	Poly(rC)-binding protein 1	PCBP1	718
21.6119	20.3024	23.9454	17.4714	15.5439	17.6066				+	ER_IgG	32	32	32	23.3	23.3	23.3	216.46	0	63627000	83	1.80759	0.00203226	5.07925	4.04229	Q4ZG55;Q4ZG55-4;C9JIG0;Q4ZG55-3;Q4ZG55-2;F8W6E5;Q9C091-3;Q9C091	Q4ZG55;Q4ZG55-4	Protein GREB1	GREB1	735
21.4159	21.5069	20.9196	18.8887	15.2825	18.4368				+	ER_IgG	11	11	7	23.5	23.5	16.8	72.371	0	38068000	39	1.50732	0.004	3.74482	3.25954	Q92841-1;Q92841-3;Q92841;Q59F66;Q92841-2;C9JMU5;G5E9L5;Q9UQL5	Q92841-1;Q92841-3;Q92841;Q59F66;Q92841-2;C9JMU5	Probable ATP-dependent RNA helicase DDX17	DDX17	740
20.5614	19.4187	19.9137	17.6029	15.3874	18.7782				+	ER_IgG	6	6	6	24.7	24.7	24.7	59.48	0	13951000	21	1.21472	0.0088655	2.70846	2.58518	Q7Z5L9-2;Q7Z5L9;Q7Z5L9-3	Q7Z5L9-2;Q7Z5L9	Interferon regulatory factor 2-binding protein 2	IRF2BP2	755
19.8828	20.4164	20.7619	16.9155	15.8261	16.5969				+	ER_IgG	9	9	9	16.7	16.7	16.7	94.615	0	20345000	21	3.16033	0.00365714	3.90755	9.47829	Q86WA8;B7ZKL7;E7EN44	Q86WA8;B7ZKL7;E7EN44	Lon protease homolog 2, peroxisomal	LONP2	761
19.3706	19.5806	19.0812	15.5409	15.0482	18.1448				+	ER_IgG	8	8	8	27.7	27.7	27.7	44.965	0	16491000	29	1.47879	0.00392105	3.09948	3.19034	Q8NC51;Q8NC51-3;Q8NC51-2;Q8NC51-4	Q8NC51;Q8NC51-3;Q8NC51-2;Q8NC51-4	Plasminogen activator inhibitor 1 RNA-binding protein	SERBP1	767
21.6794	21.4782	21.8671	17.0441	15.6918	17.869				+	ER_IgG	16	16	16	36.2	36.2	36.2	59.747	0	124540000	92	2.76266	0.0045	4.80661	7.45793	Q8TAA9-2;Q8TAA9	Q8TAA9-2;Q8TAA9	Vang-like protein 1	VANGL1	768
21.915	20.7084	21.6138	17.7087	16.031	19.3959				+	ER_IgG	10	10	10	32.7	32.7	32.7	62.022	0	89288000	48	1.6309	0.00252174	3.70054	3.56914	Q96S66;Q96S66-4;Q96S66-3;Q96S66-2;Q5T1P5	Q96S66;Q96S66-4;Q96S66-3;Q96S66-2	Chloride channel CLIC-like protein 1	CLCC1	788
19.1135	19.0679	19.1049	16.9863	14.748	17.8415				+	ER_IgG	6	6	6	45.6	45.6	45.6	25.984	0	22286000	21	1.30549	0.00782927	2.5702	2.78649	Q99714-2;Q99714;Q5H928	Q99714-2;Q99714;Q5H928	3-hydroxyacyl-CoA dehydrogenase type-2	HSD17B10	790
21.9293	22.0687	21.7716	17.9467	16.131	18.2315				+	ER_IgG	11	11	11	64.5	64.5	64.5	26.21	0	82052000	37	2.60319	0.004	4.48682	6.76296	Q9HB71;Q5R370;B3KSF1;B2ZWH1;Q9HB71-2	Q9HB71;Q5R370;B3KSF1	Calcyclin-binding protein	CACYBP	805
19.769	18.9403	19.0365	16.5327	16.6952	17.0199				+	ER_IgG	9	9	9	11.1	11.1	11.1	141.52	0	5792700	19	2.95457	0.0032	2.49933	8.37798	Q9UHF7;Q9UHF7-3;Q9UHF7-2;E5RFF3;E5RJ97;H0YC29;H0YAV4	Q9UHF7;Q9UHF7-3;Q9UHF7-2;E5RFF3;E5RJ97;H0YC29	Zinc finger transcription factor Trps1	TRPS1	824
21.9937	22.2066	22.6373	17.8652	16.3283	17.4144				+	ER_IgG	29	29	1	34.4	34.4	1.9	121.85	0	109300000	133	3.29665	0.00474074	5.07654	10.2795	Q9UPN4-2;Q9UPN4-3	Q9UPN4-2;Q9UPN4-3	5-azacytidine-induced protein 1	AZI1	831
20.5216	21.0968	21.0619	16.6223	16.2924	17.9073				+	ER_IgG	7	7	7	50.3	50.3	50.3	22.318	0	46967000	32	2.77321	0.00458182	3.9528	7.50606	Q9Y3A3-2;Q9Y3A3-3;Q9Y3A3;B4DM50	Q9Y3A3-2;Q9Y3A3-3;Q9Y3A3;B4DM50	MOB-like protein phocein	MOB4	839
18.2315	19.0817	18.803	17.3871	15.2378	16.4348				+	ER_IgG	2	2	2	17.1	17.1	17.1	22.461	0	6503700	6	1.60754	0.00337143	2.35216	3.50934	Q9Y570-2;Q9Y570	Q9Y570-2;Q9Y570	Protein phosphatase methylesterase 1	PPME1	843
