# Supplementary material for: PLK1 inhibition exhibits strong anti-tumoral activity in CCND1-driven breast cancer metastases with acquired palbociclib resistance
Source: Nat Commun. 2020 Aug 13;11:4053. doi: 10.1038/s41467-020-17697-1 (PMC7426966; doi:10.1038/s41467-020-17697-1)
Supplement: Supplementary file 8 — Source Data file [file 41467_2020_17697_MOESM8_ESM.xlsx]

## Sheet: Fig 1c
	bone met PDX	bone met PDX	bone met PDX	bone met PDX	bone met PDX	bone met PDX	bone met PDX	bone met PDX	bone met PDX	patients' primary BC	patients' primary BC	patients' primary BC	patients' primary BC
PLK1	8.72118	9.39645	8.27407	8.23223	8.19228	8.20984	8.72692	8.58787	9.27559	6.51369	8.26087	6.43379	5.07157
AURKB	6.90098	7.12554	7.63662	7.48707	7.66257	7.10576	7.25709	7.14696	6.8057	7.03341	6.42472	6.11006	4.75458
AURKA	7.42771	7.22673	5.59963	5.83643	5.72363	6.0313	6.63404	6.08353	6.55645	5.21815	6.70007	4.70661	3.22251
CDK1	6.00338	6.6817	6.22775	6.59364	6.58071	5.17977	7.22571	6.25905	6.15917	5.83303	4.11754	4.3899	3.12497
TTK	5.74926	4.46122	4.44518	4.84112	4.26104	4.80964	6.02474	5.44767	5.4	4.01254	4.00247	4.82704	3.52035

## Sheet: Fig 1g
	Control					Fulvestrant					AZD4547					AZD4547 + Fulv					Volasertib					Fulv. + Vola.					Palbociclib					Fulv. + palbo.
TFF1	0.9	1.1	0.42	1.13		0.14	0.05	0.24	0.17		0.14	0.43	0.2	0.4		0.02	0.01	0.01	0.01		0.6	1.57	0.38			0.03	0.04	0.06			0.49	0.57	0.65	0.44	0.77	0.04	0.01	0.02	0.03
GREB1	0.88	2.29	1.12	0.86		0.56	0.65	0.75	0.47		0.78	1.99	0.98	1.13		0.69	0.83	0.67	0.31		1	1.85	0.85			0.93	0.68	0.97			0.53	0.78	0.59	0.6	1.11	0.48	0.26	0.24	0.36
PR	0.89	1.99	0.74	1.11		0.4	0.28	0.6	0.14		0.7	2.63	1.66	0.8		0.41	1.33	0.37	0.43		2.15	2.12	1.06			0.41	0.72	0.5			1.59	2.57	2.06	1.48	2.21	0.78	0.56	0.67	0.74
ESR1	1.11	0.92	1.07	0.93		1.64	1.01	1.38	1.29		1.88	1.87	1.47	1.98		1.82	1.54	1.74	1.16		1.3	1.2	1			1.43	1.26	1.45			1.77	1.29	2.2	1.5	2.03	1.31	0.79	0.96	0.92
PLK1	1.2	1.03	0.97	0.89		0.42	0.43	0.98	0.77		0.63	1.26	1.08	0.52		0.12	0.11	0.67	0.11		0.84	0.91	1			0.27	0.2	0.13			0.04	0.04	0.05	0.05	0.07	0.05	0.06	0.05	0.06
CENPE	0.63	0.83	1.17	1.17		0.67	0.64	1.76	1.99		1.74	3.01	3.63	3.19		0.63	0.58	4.9	1.11		7.14	5.83	6.85			2.65	1.65	0.87			0.53	0.2	0	0	0	0	0.04	0.08	0.08
Ki67	1.07	1.08	0.93	0.92		0	0.44	0.81	0.66		0.53	1	0.79	0.54		0.06	0.08	0.48	0.06		0.86	0.85	0.73			0.24	0.13	0.08			0	0	0.01	0	0.01	0	0	0	0
PCNA	1.07	1.08	0.93	0.92		0	0.44	0.81	0.66		0.53	1	0.79	0.54		0.06	0.08	0.48	0.06		0.86	0.85	0.73			0.24	0.13	0.08			0	0	0.01	0	0.01	0	0	0	0

## Sheet: Fig 5a
PLK1
complete response or regression	complete response or regression	complete response or regression	complete response or regression	complete response or regression	stable disease or progression	stable disease or progression	stable disease or progression	stable disease or progression	stable disease or progression
HBCx-137	HBCx-124	HBCx-139	HBCx-134 R31	HBCx-124 R25	HBCx-142	HBCx-131	HBCx-118	HBCx-176	HBCx-180
2530	1833	1188	1601	1516	379	430	572	2231	1689
2951	2378	1122	2533	1389	677	586	657	895	1539
2436	2044	1229	2986	1733	519	538	463	2523	1209
1613	1657	1915			536	616	697	2548
2171	1721	1432				624		2703
Ki67
complete response or regression	complete response or regression	complete response or regression	complete response or regression	complete response or regression	stable disease or progression	stable disease or progression	stable disease or progression	stable disease or progression	stable disease or progression
HBCx-137	HBCx-124	HBCx-139	HBCx-134 R31	HBCx-124 R25	HBCx-142	HBCx-131	HBCx-118	HBCx-180	HBCx-176
5125	6236	5563	5884	5561	3117	1957	2509	2825	4847
6176	8833	4892	8101	4589	4185	3041	3096	3036	4160
5706	7549	4297	7913	5615	4409	3136	2529	2371	5690
3500	5867	7611			3575	2540	3490		5228
4819	4845	5294				2734			6009

## Sheet: Fig 5b
	Control	Control	Control	Control	Control	Volasertib	Volasertib	Volasertib
HBCx-137	1.07	1.08	0.93	0.92		0.86	0.85	0.73
HBCx-124	0.86	1.19	1.07	1	0.8	0.9	0.43	0.58
HBCx-124 palbo R25	1	0.83	1.01			0.55	0.46	0.68
HBCx-139	1.25	0.82	0.72	1.41	1	0.2	0.14	0.18
HBCx-134 palbo R31	0.79	1	1.17			0.63	0.86	0.58
HBCx-180	1	1.07	0.84			0.36	0.32	0.32
HBCx-142	0.75	1.02	1.11	0.98		0.63	0.4	0.49
HBCx-131	0.61	1.03	1.17	0.89	1	0.65	0.83	0.73
HBCx-118	0.92	1.08	0.86	1.29		0.5	0.77	0.59
HBCx-176	0.93	0.8	1.09	1	1.15	0.79	0.98	0.86

## Sheet: Fig 5c
	control												volasertib
HBCx-124	0.043	0.054	0.06	0.05	0.052	0.07	0.085	0.078	0.05	0.064	0.075	0.085	0.09	0.08	0.082	0.1	0.092	0.098	0.088	0.085	0.1	0.1	0.061	0.072
HBCx-137	0.06	0.058	0.047	0.049	0.088	0.055	0.066	0.06	0.065	0.055	0.062	0.04	0.083	0.071	0.074	0.071	0.11	0.13	0.16	0.14	0.065	0.07	0.08	0.075
HBCx-131	0.0083	0.0122	0.0082	0.0051	0.0077	0.009	0.011	0.0059	0.024	0.0036	0.0021	0.01	0.048	0.052	0.041	0.057	0.017	0.0156	0.0106	0.016	0.0149	0.012	0.0134	0.0107
HBCx-118	0.014	0.0159	0.0175	0.0131	0.033	0.032	0.04	0.041	0.022	0.0195	0.0174	0.0135	0.063	0.024	0.032	0.033	0.0192	0.0152	0.018	0.0214	0.0319	0.0262	0.0246	0.0212

## Sheet: Fig 6a
	volasertib (nM)								mean	sd				fold change					mean fold change	sd of fold change
MCF7-LTED wt	0	501962	599308	567346	558690	503170	629895		560062	51155		89.6262	107.007	101.301	99.7551	89.8419	112.469		100	9.1338
	0.625	510775	554993	510885	517368	543708	512304		525006	19342.1		91.1998	99.095	91.2194	92.3769	97.08	91.4728		93.7406	3.45357
	1.25	516596	496310	577939	597988	571603	547466		551317	38844.8		92.2391	88.617	103.192	106.772	102.061	97.751		98.4386	6.9358
	2.5	552697	532853	546416	510648	513466	503655		526622	20328.6		98.685	95.1418	97.5635	91.1771	91.6802	89.9285		94.0293	3.62971
	5	481562	426194	446323	441789	471408	481641		458153	23257.1		85.9837	76.0977	79.6917	78.8822	84.1707	85.9978		81.804	4.1526
	10	231150	278685	339451	335961	328476	264884		296434	44748.1		41.2722	49.7597	60.6096	59.9864	58.65	47.2955		52.9289	7.98985
	20	66920	87378	91684	95355	84505	78652		84082.3	10197.4		11.9487	15.6015	16.3703	17.0258	15.0885	14.0434		15.013	1.82076
	40	39655	40876	45280	45650	47527	46608		44266	3219.2		7.08047	7.29848	8.08482	8.15089	8.48603	8.32194		7.90377	0.574793
MCF7-LTED Y537C	0	347843	350288	300819	330922	374485	352921	336426	341958	22829.2		101.721	102.436	87.9696	96.7728	109.512	103.206	98.3823	100	6.67602
	0.625	295281	299955	314820	319242	313340	310932	337901	313067	13849.4		86.3502	87.717	92.064	93.3572	91.6312	90.927	98.8137	91.5515	4.05002
	1.25	300376	294673	312060	329359	323988	290816	310896	308881	14504.5		87.8401	86.1724	91.2569	96.3157	94.745	85.0444	90.9165	90.3273	4.24161
	2.5	297162	288202	278990	262087	317447	326199	290519	294372	21928.1		86.9002	84.28	81.5861	76.6431	92.8322	95.3916	84.9576	86.0844	6.41251
	5	133691	192819	196446	218548	206314	177451	96494	174538	43834.1		39.0958	56.3868	57.4475	63.9108	60.3332	51.8927	28.2181	51.0407	12.8186
	10	28464	33671	40990	49370	52645	41314	26035	38927	10087.1		8.32384	9.84654	11.9869	14.4375	15.3952	12.0816	7.61351	11.3836	2.94981
	20	21712	22442	23664	26603	29140	26649	23286	24785.1	2713.62		6.34932	6.5628	6.92015	7.77962	8.52152	7.79307	6.80961	7.24801	0.793553
	40	19061	16007	18845	20758	19733	18433	18553	18770	1458.57		5.57408	4.68099	5.51092	6.07034	5.7706	5.39043	5.42552	5.48898	0.426537
SUM44-LTED	0	359733	376314	372370	388969	394438	323717		369257	25482.3		97.4208	101.911	100.843	105.338	106.819	87.6672		100	6.90097
	0.625	350350	362407	378203	378972	397454	325264		365442	25384.7		94.8798	98.145	102.423	102.631	107.636	88.0861		98.9668	6.87455
	1.25	369862	367385	382879	362606	372339	320406		362580	21735		100.164	99.4931	103.689	98.1989	100.835	86.7705		98.1917	5.88615
	2.5	350529	374646	370880	372378	361823	318175		358072	21476.2		94.9282	101.459	100.44	100.845	97.9868	86.1663		96.9709	5.81607
	5	335624	353339	360775	347595	332245	284155		335622	27386.8		90.8918	95.6892	97.703	94.1337	89.9767	76.9532		90.8913	7.41673
	10	251159	262774	258501	261633	249135	166748		241658	37111.3		68.0174	71.1629	70.0057	70.8539	67.4693	45.1577		65.4445	10.0503
	20	55067	71867	70248	71619	63314	38965		61846.7	12947.4		14.9129	19.4626	19.0242	19.3954	17.1463	10.5523		16.749	3.50634
	40	14989	14243	16183	15349	15397	14781		15157	656.07		4.05923	3.85721	4.38259	4.15673	4.16973	4.0029		4.10473	0.177673
HCC1428-LTED	0	300031	391215	433051	452019	487567	465882		421628	67928.3		71.1602	92.7869	102.709	107.208	115.639	110.496		100	16.111
	0.625	315615	348211	349078	361227	371542	347900		348929	18836.2		74.8564	82.5874	82.793	85.6744	88.1209	82.5136		82.7576	4.46749
	1.25	333671	343406	359484	359440	370888	364930		355303	13997.5		79.1388	81.4477	85.261	85.2506	87.9658	86.5527		84.2694	3.31987
	2.5	326482	359193	357961	374817	367477	367243		358862	17020		77.4338	85.192	84.8998	88.8977	87.1568	87.1013		85.1136	4.03675
	5	294220	325516	321475	320492	309341	287647		309782	15692.8		69.782	77.2046	76.2462	76.0131	73.3683	68.223		73.4729	3.72196
	10	181099	202500	180538	194232	198394	185331		190349	9321.43		42.9524	48.0282	42.8193	46.0672	47.0543	43.9561		45.1462	2.21082
	20	94582	112991	114481	121808	112837	109295		110999	9041.31		22.4326	26.7988	27.1522	28.89	26.7622	25.9222		26.3263	2.14438
	40	82924	101923	106825	107888	98994	91201		98292.5	9643.96		19.6676	24.1737	25.3363	25.5885	23.479	21.6307		23.3126	2.28732

## Sheet: Fig 6b
					∆Ct
	PLK1	Mean (PLK1)	KIAA	Mean (KIAA)	PLK1-KIAA	Mean Control	Sample-Cont	2^-DDCt	Mean	SD	SE
MCF7-LTEDwt	23.1118	23.1149	23.8796	23.8244	-0.709439	-0.840074	0.130635	0.913429	1.00203	0.0769492	0.0444266
	23.1713		23.862
	23.0616		23.7314
	23.0545	23.032	23.8657	23.9453	-0.913377		-0.0733032	1.05212
	23.0132		23.9029
	23.0283		24.0675
	23.0335	22.9948	23.7927	23.8922	-0.897406		-0.0573317	1.04054
	22.9617		23.8893
	22.9892		23.9946
MCF7-LTEDY537C	24.282	24.3731	24.6312	24.7054	-0.332272		0.507802	0.703293	0.720784	0.0358852	0.0207183
	24.5208		24.7445
	24.3165		24.7404
	24.3526	24.3367	24.6933	24.7847	-0.448053		0.392021	0.762061
	24.3395		24.8423
	24.3179		24.8185
	24.347	24.2953	24.6339	24.6146	-0.319302		0.520772	0.696999
	24.3074		24.5367
	24.2315		24.6732
SUM44-LTED	23.3658	23.3817	24.4744	24.5176	-1.13584		-0.295769	1.22754	1.39356	0.146879	0.0848009
	23.3717		24.5307
	23.4078		24.5477
	23.3073	23.216	24.5951	24.5887	-1.37271		-0.532637	1.44657
	23.1686		24.5647
	23.1721		24.6063
	23.0125	23.0831	24.5333	24.5145	-1.43135		-0.59128	1.50658
	23.1259		24.4657
	23.1109		24.5444
HCC1428-LTED	24.3365	24.3566	24.7487	24.7611	-0.404469		0.435605	0.739383	0.641494	0.0847932	0.0489553
	24.3585		24.782
	24.3749		24.7526
	24.3919	24.4244	24.4943	24.5137	-0.0893828		0.750691	0.594319
	24.4127		24.4729
	24.4685		24.574
	24.3728	24.3905	24.4166	24.4713	-0.0807667		0.759307	0.59078
	24.3392		24.5362
	24.4596		24.461

## Sheet: Fig 6c
PLK1						ER						tubulin

## Sheet: Fig 6e
	Treatment		Luciferase	Bgalactosidase	normalised	Mean Vehicle (DCC)	Fold	Mean	STDV	SE
wt-MCF7 (DCC)	Vehicle	Well 1	6106	28984	0.210668	0.219546	0.959563	1	0.115749	0.0668276
		Well 2	6536	26333	0.248206		1.13054
		Well 3	6076	30416	0.199763		0.909894
	Volasertib	Well 1	6418	29426	0.218106		0.993445	0.962833	0.0300035	0.0173225
		Well 2	7426	35176	0.21111		0.961576
		Well 3	5890	28740	0.204941		0.933477
wt-MCF7 (E2)	Vehicle	Well 1	23178	25861	0.896253		4.08231	4.04908	0.0416661	0.0240559
		Well 2	22680	25811	0.878695		4.00233
		Well 3	20748	23262	0.891927		4.0626
	Volasertib	Well 1	16667	25867	0.644334		2.93485	2.96992	0.0741088	0.0427867
		Well 2	16699	24897	0.670723		3.05505
		Well 3	16001	24961	0.64104		2.91985
MCF7-LTEDwt	Vehicle	Well 1	3414	78152	0.0436841	0.0392698	1.11241	1	0.0984463	0.056838
		Well 2	2364	64790	0.0364871		0.929139
		Well 3	2430	64562	0.0376382		0.958452
	Volasertib	Well 1	2110	61823	0.0341297		0.869107	0.929926	0.126141	0.0728278
		Well 2	2210	66544	0.0332111		0.845716
		Well 3	2716	64340	0.0422132		1.07495
MCF7-LTEDY537C	Vehicle	Well 1	20004	236338	0.0846415	0.0812906	1.04122	1	0.0564631	0.032599
		Well 2	17213	226311	0.0760591		0.935644
		Well 3	17755	213475	0.0831713		1.02314
	Volasertib	Well 1	12506	197017	0.0634768		0.780862	0.941149	0.25977	0.149978
		Well 2	12570	192873	0.0651724		0.801721
		Well 3	24008	238008	0.100871		1.24086
wt-HCC1428 (DCC)	Vehicle	Well 1	256	7026	0.0364361	0.0388363	0.938196	1	0.213842	0.123462
		Well 2	252	7876	0.0319959		0.823866
		Well 3	410	8528	0.0480769		1.23794
	Volasertib	Well 1	464	7260	0.0639118		1.64567	1.29022	0.344502	0.198898
		Well 2	362	7356	0.0492115		1.26715
		Well 3	256	6882	0.0371985		0.957827
wt-HCC1428 (E2)	Vehicle	Well 1	3348	5442	0.615215		15.8412	13.2982	2.88403	1.6651
		Well 2	2198	5568	0.394756		10.1646
		Well 3	3300	6118	0.539392		13.8889
	Volasertib	Well 1	3188	6158	0.517701		13.3303	13.6283	0.813577	0.469719
		Well 2	3072	6082	0.505097		13.0058
		Well 3	3076	5444	0.565026		14.5489
HCC1428-LTED	Vehicle	Well 1	688	9028	0.0762074	0.0726871	1.04843	1	0.097058	0.0560364
		Well 2	684	10594	0.0645648		0.888257
		Well 3	812	10506	0.0772892		1.06331
	Volasertib	Well 1	654	9558	0.0684244		0.941355	1.25192	0.274082	0.158241
		Well 2	1016	9574	0.106121		1.45997
		Well 3	838	8512	0.0984492		1.35442
wt-SUM44 (DCC)	Vehicle	Well 1	1746	4144	0.421332	0.408149	1.0323	1	0.0520653	0.0300599
		Well 2	1444	3764	0.383634		0.939937
		Well 3	1292	3080	0.419481		1.02776
	Volasertib	Well 1	1202	2830	0.424735		1.04064	0.957672	0.0889072	0.0513306
		Well 2	1080	2732	0.395315		0.968555
		Well 3	892	2530	0.352569		0.863825
wt-SUM44 (E2)	Vehicle	Well 1	3734	4510	0.827938		2.02852	2.22305	0.168843	0.0974816
		Well 2	3620	3804	0.95163		2.33157
		Well 3	2816	2988	0.942436		2.30905
	Volasertib	Well 1	1766	2594	0.680802		1.66802	2.40934	0.762133	0.440018
		Well 2	2964	2276	1.30228		3.19071
		Well 3	2580	2668	0.967016		2.36927
SUM44-LTED	Vehicle	Well 1	410	3484	0.117681	0.23299	0.505089	1	0.522719	0.301792
		Well 2	456	2064	0.22093		0.948237
		Well 3	480	1332	0.36036		1.54667
	PLK1i	Well 1	576	966	0.596273		2.55922	2.15184	0.465481	0.268746
		Well 2	282	736	0.383152		1.6445
		Well 3	298	568	0.524648		2.2518

## Sheet: Fig 6f
		Treatment		Luciferase	Bgalactosidase	normalised	Mean	Fold	Average	STDV	SE
MCF7-LTEDwt	Volasertib (2h)	Vehicle	Well 1	8928	108975	0.081927	0.0771694	1.06165	1	0.0573365	0.0331032
			Well 2	9258	121173	0.0764032		0.990071
			Well 3	7730	105633	0.0731779		0.948276
		Volasertib	Well 1	8450	114479	0.0738127		0.956502	0.947319	0.0454283	0.026228
			Well 2	8132	117348	0.0692982		0.898001
			Well 3	8234	108056	0.0762012		0.987454
	Volasertib (4h)	Vehicle	Well 1	8878	112727	0.0787566	0.0780513	1.00904	1	0.00814674	0.00470352
			Well 2	7536	97211	0.0775221		0.99322
			Well 3	7866	101008	0.077875		0.997742
		Volasertib	Well 1	7172	102860	0.0697258		0.893334	0.93226	0.056469	0.0326024
			Well 2	6786	95919	0.0707472		0.90642
			Well 3	7830	100618	0.0778191		0.997025
	Volasertib (6h)	Vehicle	Well 1	7730	96474	0.0801252	0.0784961	1.02075	1	0.0708331	0.0408955
			Well 2	8068	97135	0.0830597		1.05814
			Well 3	6736	93163	0.0723034		0.921108
		Volasertib	Well 1	6498	96420	0.0673927		0.858548	0.929553	0.093811	0.0541618
			Well 2	7306	104086	0.070192		0.89421
			Well 3	8652	106402	0.0813143		1.0359
	Volasertib (16h)	Vehicle	Well 1	11372	102476	0.110972	0.0984756	1.1269	1	0.128966	0.0744585
			Well 2	8956	90581	0.0988728		1.00403
			Well 3	8314	97147	0.0855816		0.869064
		Volasertib	Well 1	7672	94218	0.0814282		0.826887	0.884655	0.0956551	0.0552265
			Well 2	7224	88170	0.0819326		0.832009
			Well 3	9282	94724	0.0979899		0.995068

[truncated: 4 more sheets: Fig 6g, Fig 6h, Sup Fig 5b, Sup Fig 6]
